# Supplementary material for: Lifetime HIV testing frequency among women in Sub-Saharan Africa: A DHS-based analysis using zero-inflated negative binomial regression
Source: PLoS One. 2026 Jul 16;21(7):e0354020. doi: 10.1371/journal.pone.0354020 (PMC13374885; doi:10.1371/journal.pone.0354020)
Supplement: S1 File — (CSV) [file pone.0354020.s001.csv]

caseid	v000	v001	v005	v012	v021	v025	v106	v190	v213	Distance_to_Facility	v481	v501	v502	v714	v750	v781	v864	lifetime_hiv_tests	Lifetime_test_cat	Age_cat	Relation_with_househead	Contraceptive_method_used	Media_Exposure	Age_at_firstsex	Respondent_occupation	Comprhencive_HIV_Knowledge	Sexpartner_number	v002	v003	v004	v006	v007	v008	v008a	v009	v010	v011	v013	v022	v023	v024	v130	v150	v157	v158	v159	v313	v531	v701
4 3 2	BF8	4	1206663	23	4	rural	no education	poorest	yes	not a big problem	no	living with partner	currently in union/living with a man	no	no	no	0	0	Never tested	20-29	Wife	No method	Non-exposed	15-17 years	Not working	No	1 partner	3	2	4	9	2021	1461	44440	1	1998	1177	20-24	2	boucle du mouhoun, rural	boucle du mouhoun	catholic	wife	not at all	not at all	not at all	no method	16	no education
4 8 2	BF8	4	1206663	36	4	rural	no education	middle	no or unsure	not a big problem	no	married	currently in union/living with a man	no	no	yes	1	1	Once	30-39	Wife	Modern	Exposed	15-17 years	Not working	No	1 partner	8	2	4	9	2021	1461	44440	11	1984	1019	35-39	2	boucle du mouhoun, rural	boucle du mouhoun	catholic	wife	not at all	at least once a week	not at all	modern method	17	no education
4 13 4	BF8	4	1206663	28	4	rural	no education	poorest	no or unsure	not a big problem	no	married	currently in union/living with a man	no	no	no	0	0	Never tested	20-29	Wife	No method	Non-exposed	Never had sex	Not working	No	1 partner	13	4	4	9	2021	1461	44440	7	1993	1123	25-29	2	boucle du mouhoun, rural	boucle du mouhoun	catholic	wife	not at all	not at all	not at all	no method	inconsistent	no education
4 17 2	BF8	4	1206663	40	4	rural	no education	poorer	no or unsure	big problem	no	married	currently in union/living with a man	no	no	no	0	0	Never tested	40-49	Wife	Modern	Non-exposed	15-17 years	Not working	No	1 partner	17	2	4	8	2021	1460	44439	1	1981	973	40-44	2	boucle du mouhoun, rural	boucle du mouhoun	catholic	wife	not at all	not at all	not at all	modern method	17	no education
4 17 4	BF8	4	1206663	16	4	rural	secondary	poorer	no or unsure	not a big problem	no	never in union	never in union	no	no	no	0	0	Never tested	15-19	Child	No method	Exposed	Never had sex	Not working	No	Never had sex	17	4	4	8	2021	1460	44439	1	2005	1261	15-19	2	boucle du mouhoun, rural	boucle du mouhoun	catholic	daughter	not at all	at least once a week	not at all	no method	not had sex
4 26 2	BF8	4	1206663	26	4	rural	no education	poorer	no or unsure	not a big problem	no	married	currently in union/living with a man	no	no	no	0	0	Never tested	20-29	Wife	Modern	Exposed	15-17 years	Not working	No	1 partner	26	2	4	9	2021	1461	44440	1	1995	1141	25-29	2	boucle du mouhoun, rural	boucle du mouhoun	catholic	wife	not at all	at least once a week	not at all	modern method	16	no education
4 31 2	BF8	4	1206663	40	4	rural	primary	middle	yes	big problem	no	married	currently in union/living with a man	no	no	yes	1	1	Once	40-49	Wife	No method	Exposed	15-17 years	White-collar/skilled	No	2-3 partners	31	2	4	8	2021	1460	44439	1	1981	973	40-44	2	boucle du mouhoun, rural	boucle du mouhoun	catholic	wife	not at all	less than once a week	not at all	no method	17	no education
4 35 4	BF8	4	1206663	40	4	rural	no education	middle	no or unsure	big problem	no	married	currently in union/living with a man	yes	no	no	0	0	Never tested	40-49	Wife	No method	Exposed	<15 years	Agricultural	No	2-3 partners	35	4	4	8	2021	1460	44439	1	1981	973	40-44	2	boucle du mouhoun, rural	boucle du mouhoun	protestant	wife	not at all	less than once a week	not at all	no method	14	no education
4 35 6	BF8	4	1206663	23	4	rural	no education	middle	no or unsure	not a big problem	no	married	currently in union/living with a man	no	no	yes	1	1	Once	20-29	Child	Modern	Exposed	15-17 years	Not working	No	1 partner	35	6	4	8	2021	1460	44439	7	1998	1183	20-24	2	boucle du mouhoun, rural	boucle du mouhoun	protestant	daughter-in-law	not at all	less than once a week	not at all	modern method	17	primary
4 35 9	BF8	4	1206663	19	4	rural	secondary	middle	no or unsure	big problem	no	never in union	never in union	yes	no	no	0	0	Never tested	15-19	Child	Modern	Exposed	15-17 years	Agricultural	No	1 partner	35	9	4	8	2021	1460	44439	11	2001	1223	15-19	2	boucle du mouhoun, rural	boucle du mouhoun	catholic	daughter	not at all	at least once a week	not at all	modern method	17
4 35 10	BF8	4	1206663	16	4	rural	secondary	middle	no or unsure	big problem	no	never in union	never in union	yes	no	no	0	0	Never tested	15-19	Child	No method	Exposed	Never had sex	Agricultural	No	Never had sex	35	10	4	8	2021	1460	44439	1	2005	1261	15-19	2	boucle du mouhoun, rural	boucle du mouhoun	catholic	daughter	not at all	at least once a week	less than once a week	no method	not had sex
4 40 2	BF8	4	1206663	38	4	rural	no education	richer	no or unsure	big problem	no	married	currently in union/living with a man	yes	no	no	0	0	Never tested	30-39	Wife	No method	Exposed	20+ years	White-collar/skilled	No	1 partner	40	2	4	8	2021	1460	44439	1	1983	997	35-39	2	boucle du mouhoun, rural	boucle du mouhoun	catholic	wife	not at all	less than once a week	not at all	no method	20	no education
4 40 3	BF8	4	1206663	31	4	rural	no education	richer	no or unsure	not a big problem	no	married	currently in union/living with a man	yes	no	no	0	0	Never tested	30-39	Wife	Modern	Exposed	15-17 years	White-collar/skilled	No	1 partner	40	3	4	8	2021	1460	44439	2	1990	1082	30-34	2	boucle du mouhoun, rural	boucle du mouhoun	catholic	wife	not at all	less than once a week	at least once a week	modern method	16	no education
4 40 4	BF8	4	1206663	17	4	rural	secondary	richer	no or unsure	not a big problem	no	never in union	never in union	no	no	no	0	0	Never tested	15-19	Child	No method	Exposed	Never had sex	Not working	Yes	Never had sex	40	4	4	8	2021	1460	44439	2	2004	1250	15-19	2	boucle du mouhoun, rural	boucle du mouhoun	catholic	daughter	not at all	less than once a week	at least once a week	no method	not had sex
4 45 2	BF8	4	1206663	37	4	rural	no education	middle	no or unsure	not a big problem	no	married	currently in union/living with a man	no	no	no	0	0	Never tested	30-39	Wife	Modern	Exposed	15-17 years	Not working	No	1 partner	45	2	4	8	2021	1460	44439	1	1984	1009	35-39	2	boucle du mouhoun, rural	boucle du mouhoun	catholic	wife	not at all	at least once a week	at least once a week	modern method	16	no education
4 45 3	BF8	4	1206663	44	4	rural	no education	middle	no or unsure	not a big problem	no	married	currently in union/living with a man	yes	no	no	0	0	Never tested	40-49	Wife	Modern	Exposed	15-17 years	White-collar/skilled	No	1 partner	45	3	4	8	2021	1460	44439	1	1977	925	40-44	2	boucle du mouhoun, rural	boucle du mouhoun	catholic	wife	not at all	not at all	at least once a week	modern method	17	no education
4 45 5	BF8	4	1206663	22	4	rural	secondary	middle	no or unsure	not a big problem	no	married	currently in union/living with a man	no	no	no	0	0	Never tested	20-29	Child	Modern	Exposed	15-17 years	Not working	Yes	2-3 partners	45	5	4	8	2021	1460	44439	12	1998	1188	20-24	2	boucle du mouhoun, rural	boucle du mouhoun	catholic	daughter-in-law	not at all	at least once a week	at least once a week	modern method	15	secondary
4 45 7	BF8	4	1206663	20	4	rural	no education	middle	no or unsure	not a big problem	no	never in union	never in union	no	no	no	0	0	Never tested	20-29	Child	No method	Non-exposed	Never had sex	Not working	No	Never had sex	45	7	4	8	2021	1460	44439	1	2001	1213	20-24	2	boucle du mouhoun, rural	boucle du mouhoun	catholic	daughter-in-law	not at all	not at all	not at all	no method	not had sex
4 45 9	BF8	4	1206663	18	4	rural	secondary	middle	no or unsure	not a big problem	no	never in union	never in union	no	no	no	0	0	Never tested	15-19	Child	No method	Exposed	Never had sex	Not working	No	Never had sex	45	9	4	8	2021	1460	44439	7	2003	1243	15-19	2	boucle du mouhoun, rural	boucle du mouhoun	catholic	daughter	not at all	at least once a week	at least once a week	no method	not had sex
4 45 15	BF8	4	1206663	15	4	rural	primary	middle	no or unsure	not a big problem	no	never in union	never in union	no	no	no	0	0	Never tested	15-19	Child	No method	Non-exposed	Never had sex	Not working	No	Never had sex	45	15	4	8	2021	1460	44439	1	2006	1273	15-19	2	boucle du mouhoun, rural	boucle du mouhoun	catholic	daughter	not at all	not at all	not at all	no method	not had sex
4 49 2	BF8	4	1206663	43	4	rural	no education	middle	no or unsure	not a big problem	no	married	currently in union/living with a man	no	no	no	0	0	Never tested	40-49	Wife	Modern	Exposed	Never had sex	Not working	No	1 partner	49	2	4	8	2021	1460	44439	6	1978	942	40-44	2	boucle du mouhoun, rural	boucle du mouhoun	protestant	wife	not at all	at least once a week	at least once a week	modern method	inconsistent	no education
4 49 6	BF8	4	1206663	20	4	rural	no education	middle	no or unsure	not a big problem	no	married	currently in union/living with a man	no	no	no	0	0	Never tested	20-29	Child	Modern	Non-exposed	15-17 years	Not working	No	1 partner	49	6	4	8	2021	1460	44439	8	2001	1220	20-24	2	boucle du mouhoun, rural	boucle du mouhoun	protestant	daughter-in-law	not at all	not at all	not at all	modern method	15	no education
4 49 10	BF8	4	1206663	20	4	rural	no education	middle	no or unsure	not a big problem	no	married	currently in union/living with a man	no	no	yes	1	1	Once	20-29	Child	No method	Exposed	15-17 years	Not working	No	1 partner	49	10	4	8	2021	1460	44439	12	2000	1212	20-24	2	boucle du mouhoun, rural	boucle du mouhoun	protestant	daughter-in-law	not at all	at least once a week	at least once a week	no method	16	no education
4 54 2	BF8	4	1206663	39	4	rural	no education	poorer	no or unsure	not a big problem	no	married	currently in union/living with a man	no	no	no	0	0	Never tested	30-39	Wife	No method	Exposed	15-17 years	Not working	No	1 partner	54	2	4	8	2021	1460	44439	5	1982	989	35-39	2	boucle du mouhoun, rural	boucle du mouhoun	catholic	wife	not at all	at least once a week	not at all	no method	16	no education
4 58 1	BF8	4	1206663	30	4	rural	primary	poorest	no or unsure	big problem	no	married	currently in union/living with a man	yes	no	no	0	0	Never tested	30-39	Head	No method	Exposed	20+ years	White-collar/skilled	No	1 partner	58	1	4	8	2021	1460	44438	3	1991	1095	30-34	2	boucle du mouhoun, rural	boucle du mouhoun	catholic	head	not at all	less than once a week	not at all	no method	25	no education
4 63 2	BF8	4	1206663	25	4	rural	no education	poorest	no or unsure	not a big problem	no	married	currently in union/living with a man	no	no	yes	1	1	Once	20-29	Wife	No method	Non-exposed	15-17 years	Not working	No	1 partner	63	2	4	8	2021	1460	44439	1	1996	1153	25-29	2	boucle du mouhoun, rural	boucle du mouhoun	protestant	wife	not at all	not at all	not at all	no method	17	no education
4 67 2	BF8	4	1206663	31	4	rural	no education	middle	no or unsure	big problem	no	married	currently in union/living with a man	yes	no	yes	1	1	Once	30-39	Wife	Modern	Non-exposed	20+ years	Agricultural	No	1 partner	67	2	4	9	2021	1461	44440	8	1990	1088	30-34	2	boucle du mouhoun, rural	boucle du mouhoun	protestant	wife	not at all	not at all	not at all	modern method	20	no education
4 72 1	BF8	4	1206663	39	4	rural	no education	poorest	no or unsure	not a big problem	no	widowed	formerly in union/living with a man	no	no	no	0	0	Never tested	30-39	Head	Modern	Non-exposed	<15 years	Not working	No	1 partner	72	1	4	9	2021	1461	44440	1	1982	985	35-39	2	boucle du mouhoun, rural	boucle du mouhoun	catholic	head	not at all	not at all	not at all	modern method	13
4 77 3	BF8	4	1206663	38	4	rural	primary	poorest	no or unsure	big problem	no	married	currently in union/living with a man	yes	no	no	0	0	Never tested	30-39	Wife	No method	Exposed	15-17 years	Agricultural	No	2-3 partners	77	3	4	9	2021	1461	44440	1	1983	997	35-39	2	boucle du mouhoun, rural	boucle du mouhoun	protestant	wife	not at all	not at all	less than once a week	no method	17	no education
4 77 7	BF8	4	1206663	22	4	rural	secondary	poorest	no or unsure	big problem	no	married	currently in union/living with a man	yes	no	no	0	0	Never tested	20-29	Child	No method	Exposed	15-17 years	Agricultural	No	2-3 partners	77	7	4	8	2021	1460	44439	4	1999	1192	20-24	2	boucle du mouhoun, rural	boucle du mouhoun	catholic	daughter	not at all	at least once a week	at least once a week	no method	17	secondary
4 77 9	BF8	4	1206663	24	4	rural	no education	poorest	yes	big problem	no	married	currently in union/living with a man	yes	no	yes	1	1	Once	20-29	Child	No method	Exposed	18-19 years	Agricultural	Yes	1 partner	77	9	4	9	2021	1461	44440	1	1997	1165	20-24	2	boucle du mouhoun, rural	boucle du mouhoun	protestant	daughter-in-law	not at all	not at all	at least once a week	no method	18	secondary
4 81 2	BF8	4	1206663	23	4	rural	secondary	poorer	yes	not a big problem	no	married	currently in union/living with a man	no	no	yes	1	1	Once	20-29	Wife	No method	Non-exposed	18-19 years	Not working	No	1 partner	81	2	4	9	2021	1461	44440	1	1998	1177	20-24	2	boucle du mouhoun, rural	boucle du mouhoun	catholic	wife	not at all	not at all	not at all	no method	18	no education
4 86 4	BF8	4	1206663	23	4	rural	no education	poorer	yes	big problem	no	married	currently in union/living with a man	no	no	no	0	0	Never tested	20-29	Child	No method	Exposed	20+ years	Not working	Yes	1 partner	86	4	4	8	2021	1460	44439	7	1998	1183	20-24	2	boucle du mouhoun, rural	boucle du mouhoun	protestant	daughter-in-law	not at all	not at all	at least once a week	no method	20	primary
4 90 2	BF8	4	1206663	42	4	rural	no education	poorest	no or unsure	not a big problem	no	married	currently in union/living with a man	no	no	no	0	0	Never tested	40-49	Wife	No method	Non-exposed	15-17 years	Not working	No	1 partner	90	2	4	9	2021	1461	44440	6	1979	954	40-44	2	boucle du mouhoun, rural	boucle du mouhoun	catholic	wife	not at all	not at all	not at all	no method	15	no education
4 90 4	BF8	4	1206663	22	4	rural	secondary	poorest	no or unsure	big problem	no	never in union	never in union	no	no	no	0	0	Never tested	20-29	Child	No method	Non-exposed	Never had sex	Not working	No	Never had sex	90	4	4	8	2021	1460	44439	1	1999	1189	20-24	2	boucle du mouhoun, rural	boucle du mouhoun	catholic	daughter	not at all	not at all	not at all	no method	not had sex
4 95 2	BF8	4	1206663	21	4	rural	secondary	poorest	no or unsure	not a big problem	no	married	currently in union/living with a man	no	no	yes	1	1	Once	20-29	Child	No method	Non-exposed	20+ years	Not working	No	1 partner	95	2	4	9	2021	1461	44440	5	2000	1205	20-24	2	boucle du mouhoun, rural	boucle du mouhoun	catholic	daughter-in-law	not at all	not at all	not at all	no method	20	don't know
4 95 6	BF8	4	1206663	38	4	rural	no education	poorest	no or unsure	not a big problem	no	living with partner	currently in union/living with a man	no	no	no	0	0	Never tested	30-39	Child	Modern	Exposed	15-17 years	Not working	No	1 partner	95	6	4	9	2021	1461	44440	2	1983	998	35-39	2	boucle du mouhoun, rural	boucle du mouhoun	catholic	daughter-in-law	not at all	at least once a week	not at all	modern method	16	no education
4 95 7	BF8	4	1206663	15	4	rural	secondary	poorest	no or unsure	not a big problem	no	never in union	never in union	yes	no	no	0	0	Never tested	15-19	Child	No method	Exposed	Never had sex	Agricultural	No	Never had sex	95	7	4	8	2021	1460	44439	1	2006	1273	15-19	2	boucle du mouhoun, rural	boucle du mouhoun	protestant	granddaughter	not at all	at least once a week	at least once a week	no method	not had sex
4 100 2	BF8	4	1206663	19	4	rural	secondary	poorest	no or unsure	big problem	no	married	currently in union/living with a man	yes	no	yes	1	1	Once	15-19	Wife	Modern	Non-exposed	15-17 years	Agricultural	Yes	1 partner	100	2	4	9	2021	1461	44440	12	2001	1224	15-19	2	boucle du mouhoun, rural	boucle du mouhoun	protestant	wife	not at all	not at all	not at all	modern method	16	no education
4 104 2	BF8	4	1206663	33	4	rural	no education	poorest	no or unsure	not a big problem	no	married	currently in union/living with a man	no	no	no	0	0	Never tested	30-39	Wife	Modern	Non-exposed	15-17 years	Not working	No	1 partner	104	2	4	9	2021	1461	44440	1	1988	1057	30-34	2	boucle du mouhoun, rural	boucle du mouhoun	catholic	wife	not at all	not at all	not at all	modern method	17	primary
4 109 2	BF8	4	1206663	25	4	rural	no education	poorer	yes	not a big problem	no	married	currently in union/living with a man	no	no	yes	1	1	Once	20-29	Wife	No method	Non-exposed	15-17 years	Not working	No	1 partner	109	2	4	9	2021	1461	44440	1	1996	1153	25-29	2	boucle du mouhoun, rural	boucle du mouhoun	protestant	wife	not at all	not at all	not at all	no method	15	no education
4 113 2	BF8	4	1206663	41	4	rural	no education	poorest	no or unsure	not a big problem	no	married	currently in union/living with a man	no	no	no	0	0	Never tested	40-49	Wife	Modern	Non-exposed	15-17 years	Not working	No	1 partner	113	2	4	9	2021	1461	44440	1	1980	961	40-44	2	boucle du mouhoun, rural	boucle du mouhoun	protestant	wife	not at all	not at all	not at all	modern method	17	no education
4 118 2	BF8	4	1206663	37	4	rural	no education	poorest	no or unsure	not a big problem	no	married	currently in union/living with a man	no	no	no	0	0	Never tested	30-39	Wife	No method	Exposed	18-19 years	Not working	No	1 partner	118	2	4	9	2021	1461	44440	1	1984	1009	35-39	2	boucle du mouhoun, rural	boucle du mouhoun	catholic	wife	not at all	at least once a week	not at all	no method	18	no education
5 4 2	BF8	5	1483077	43	5	rural	no education	poorest	no or unsure	not a big problem	no	married	currently in union/living with a man	no	no	no	0	0	Never tested	40-49	Wife	Modern	Non-exposed	15-17 years	Not working	No	1 partner	4	2	5	8	2021	1460	44430	1	1978	937	40-44	2	boucle du mouhoun, rural	boucle du mouhoun	catholic	wife	not at all	not at all	not at all	modern method	17	no education
5 11 2	BF8	5	1483077	20	5	rural	no education	poorest	no or unsure	not a big problem	no	married	currently in union/living with a man	no	no	no	0	0	Never tested	20-29	Wife	No method	Non-exposed	15-17 years	Not working	No	1 partner	11	2	5	8	2021	1460	44430	1	2001	1213	20-24	2	boucle du mouhoun, rural	boucle du mouhoun	traditional/animist	wife	not at all	not at all	not at all	no method	16	no education
5 23 2	BF8	5	1483077	23	5	rural	secondary	richer	no or unsure	not a big problem	no	married	currently in union/living with a man	no	no	yes	1	1	Once	20-29	Wife	Modern	Exposed	18-19 years	Not working	No	1 partner	23	2	5	8	2021	1460	44430	1	1998	1177	20-24	2	boucle du mouhoun, rural	boucle du mouhoun	protestant	wife	not at all	not at all	at least once a week	modern method	19	no education
5 29 2	BF8	5	1483077	44	5	rural	no education	poorest	no or unsure	not a big problem	no	married	currently in union/living with a man	no	no	yes	1	1	Once	40-49	Wife	Modern	Exposed	15-17 years	Not working	No	1 partner	29	2	5	8	2021	1460	44430	1	1977	925	40-44	2	boucle du mouhoun, rural	boucle du mouhoun	catholic	wife	not at all	less than once a week	not at all	modern method	15	no education
5 29 3	BF8	5	1483077	45	5	rural	no education	poorest	no or unsure	not a big problem	no	married	currently in union/living with a man	no	no	no	0	0	Never tested	40-49	Wife	Modern	Exposed	Never had sex	Not working	No	2-3 partners	29	3	5	8	2021	1460	44430	1	1976	913	45-49	2	boucle du mouhoun, rural	boucle du mouhoun	catholic	wife	not at all	less than once a week	not at all	modern method	inconsistent	no education
5 29 10	BF8	5	1483077	23	5	rural	no education	poorest	no or unsure	not a big problem	no	never in union	never in union	no	no	no	0	0	Never tested	20-29	Other relat/non-relatives	No method	Non-exposed	Never had sex	Not working	No	Never had sex	29	10	5	8	2021	1460	44430	1	1998	1177	20-24	2	boucle du mouhoun, rural	boucle du mouhoun	catholic	other relative	not at all	not at all	not at all	no method	not had sex
5 36 2	BF8	5	1483077	40	5	rural	no education	poorest	no or unsure	not a big problem	no	married	currently in union/living with a man	yes	no	no	0	0	Never tested	40-49	Wife	No method	Non-exposed	20+ years	White-collar/skilled	No	1 partner	36	2	5	8	2021	1460	44430	1	1981	973	40-44	2	boucle du mouhoun, rural	boucle du mouhoun	catholic	wife	not at all	not at all	not at all	no method	20	no education
5 36 3	BF8	5	1483077	41	5	rural	no education	poorest	no or unsure	not a big problem	no	married	currently in union/living with a man	yes	yes	no	0	0	Never tested	40-49	Wife	No method	Non-exposed	<15 years	White-collar/skilled	No	1 partner	36	3	5	8	2021	1460	44430	1	1980	961	40-44	2	boucle du mouhoun, rural	boucle du mouhoun	catholic	wife	not at all	not at all	not at all	no method	11	no education
5 36 4	BF8	5	1483077	17	5	rural	primary	poorest	no or unsure	not a big problem	no	never in union	never in union	no	no	no	0	0	Never tested	15-19	Child	No method	Exposed	Never had sex	Not working	No	Never had sex	36	4	5	8	2021	1460	44430	4	2004	1252	15-19	2	boucle du mouhoun, rural	boucle du mouhoun	catholic	daughter	not at all	at least once a week	at least once a week	no method	not had sex
5 36 11	BF8	5	1483077	15	5	rural	primary	poorest	no or unsure	not a big problem	no	never in union	never in union	no	no	no	0	0	Never tested	15-19	Child	No method	Non-exposed	Never had sex	Not working	No	Never had sex	36	11	5	8	2021	1460	44430	1	2006	1273	15-19	2	boucle du mouhoun, rural	boucle du mouhoun	catholic	daughter	not at all	not at all	not at all	no method	not had sex
5 42 2	BF8	5	1483077	31	5	rural	no education	poorest	yes	big problem	no	married	currently in union/living with a man	no	no	yes	1	1	Once	30-39	Wife	No method	Exposed	15-17 years	Not working	No	1 partner	42	2	5	8	2021	1460	44431	1	1990	1081	30-34	2	boucle du mouhoun, rural	boucle du mouhoun	catholic	wife	not at all	at least once a week	not at all	no method	17	no education
5 42 3	BF8	5	1483077	38	5	rural	no education	poorest	no or unsure	not a big problem	no	married	currently in union/living with a man	no	yes	yes	1	1	Once	30-39	Wife	Modern	Non-exposed	15-17 years	Not working	No	1 partner	42	3	5	8	2021	1460	44431	1	1983	997	35-39	2	boucle du mouhoun, rural	boucle du mouhoun	catholic	wife	not at all	not at all	not at all	modern method	16	no education
5 48 2	BF8	5	1483077	27	5	rural	no education	poorest	no or unsure	not a big problem	no	married	currently in union/living with a man	no	no	yes	1	1	Once	20-29	Wife	No method	Non-exposed	18-19 years	Not working	No	1 partner	48	2	5	8	2021	1460	44431	1	1994	1129	25-29	2	boucle du mouhoun, rural	boucle du mouhoun	catholic	wife	not at all	not at all	not at all	no method	19	no education
5 55 2	BF8	5	1483077	35	5	rural	no education	poorer	yes	big problem	no	married	currently in union/living with a man	no	no	yes	1	1	Once	30-39	Wife	No method	Non-exposed	15-17 years	Not working	No	1 partner	55	2	5	8	2021	1460	44432	10	1985	1030	35-39	2	boucle du mouhoun, rural	boucle du mouhoun	catholic	wife	not at all	not at all	not at all	no method	17	no education
5 67 2	BF8	5	1483077	44	5	rural	no education	poorer	no or unsure	not a big problem	no	married	currently in union/living with a man	no	no	no	0	0	Never tested	40-49	Wife	Modern	Exposed	18-19 years	Not working	No	1 partner	67	2	5	8	2021	1460	44432	1	1977	925	40-44	2	boucle du mouhoun, rural	boucle du mouhoun	catholic	wife	not at all	not at all	at least once a week	modern method	18	no education
5 67 8	BF8	5	1483077	21	5	rural	primary	poorer	no or unsure	big problem	no	married	currently in union/living with a man	no	no	no	0	0	Never tested	20-29	Child	No method	Non-exposed	15-17 years	Not working	No	4 or more	67	8	5	8	2021	1460	44432	8	2000	1208	20-24	2	boucle du mouhoun, rural	boucle du mouhoun	catholic	daughter-in-law	not at all	not at all	not at all	no method	16	no education
5 73 2	BF8	5	1483077	31	5	rural	no education	poorest	no or unsure	not a big problem	no	married	currently in union/living with a man	no	no	no	0	0	Never tested	30-39	Wife	No method	Exposed	18-19 years	Not working	No	1 partner	73	2	5	8	2021	1460	44432	1	1990	1081	30-34	2	boucle du mouhoun, rural	boucle du mouhoun	catholic	wife	not at all	not at all	at least once a week	no method	18	no education
5 80 2	BF8	5	1483077	22	5	rural	no education	poorest	no or unsure	not a big problem	no	married	currently in union/living with a man	no	no	no	0	0	Never tested	20-29	Wife	No method	Exposed	15-17 years	Not working	No	1 partner	80	2	5	8	2021	1460	44432	1	1999	1189	20-24	2	boucle du mouhoun, rural	boucle du mouhoun	catholic	wife	not at all	less than once a week	at least once a week	no method	15	no education
5 86 2	BF8	5	1483077	48	5	rural	no education	poorest	no or unsure	big problem	no	married	currently in union/living with a man	yes	no	no	0	0	Never tested	40-49	Wife	No method	Non-exposed	18-19 years	Agricultural	No	1 partner	86	2	5	8	2021	1460	44430	1	1973	877	45-49	2	boucle du mouhoun, rural	boucle du mouhoun	muslim	wife	not at all	not at all	not at all	no method	18	no education
5 86 3	BF8	5	1483077	18	5	rural	primary	poorest	no or unsure	big problem	no	never in union	never in union	yes	no	no	0	0	Never tested	15-19	Child	No method	Exposed	Never had sex	Agricultural	Yes	Never had sex	86	3	5	8	2021	1460	44430	1	2003	1237	15-19	2	boucle du mouhoun, rural	boucle du mouhoun	muslim	daughter	at least once a week	not at all	not at all	no method	not had sex
5 92 2	BF8	5	1483077	35	5	rural	no education	poorer	yes	big problem	no	married	currently in union/living with a man	yes	no	yes	1	1	Once	30-39	Wife	No method	Non-exposed	15-17 years	White-collar/skilled	No	2-3 partners	92	2	5	8	2021	1460	44432	2	1986	1034	35-39	2	boucle du mouhoun, rural	boucle du mouhoun	muslim	wife	not at all	not at all	not at all	no method	15	no education
5 98 2	BF8	5	1483077	23	5	rural	no education	poorer	no or unsure	not a big problem	no	married	currently in union/living with a man	no	no	no	0	0	Never tested	20-29	Wife	Modern	Exposed	Never had sex	Not working	No	1 partner	98	2	5	8	2021	1460	44432	1	1998	1177	20-24	2	boucle du mouhoun, rural	boucle du mouhoun	muslim	wife	not at all	at least once a week	at least once a week	modern method	inconsistent	no education
5 105 2	BF8	5	1483077	48	5	rural	no education	middle	no or unsure	not a big problem	no	married	currently in union/living with a man	yes	no	no	0	0	Never tested	40-49	Wife	No method	Exposed	15-17 years	White-collar/skilled	No	1 partner	105	2	5	8	2021	1460	44432	1	1973	877	45-49	2	boucle du mouhoun, rural	boucle du mouhoun	muslim	wife	not at all	less than once a week	less than once a week	no method	17	no education
5 111 2	BF8	5	1483077	46	5	rural	no education	poorest	no or unsure	not a big problem	no	married	currently in union/living with a man	no	no	yes	1	1	Once	40-49	Wife	No method	Exposed	15-17 years	Not working	No	1 partner	111	2	5	8	2021	1460	44431	1	1975	901	45-49	2	boucle du mouhoun, rural	boucle du mouhoun	muslim	wife	not at all	at least once a week	at least once a week	no method	17	no education
5 111 3	BF8	5	1483077	36	5	rural	no education	poorest	no or unsure	not a big problem	no	married	currently in union/living with a man	no	no	no	0	0	Never tested	30-39	Wife	No method	Exposed	18-19 years	Not working	No	1 partner	111	3	5	8	2021	1460	44431	1	1985	1021	35-39	2	boucle du mouhoun, rural	boucle du mouhoun	muslim	wife	not at all	at least once a week	not at all	no method	18	no education
5 117 3	BF8	5	1483077	38	5	rural	no education	poorer	yes	big problem	no	married	currently in union/living with a man	yes	no	no	0	0	Never tested	30-39	Wife	No method	Exposed	Never had sex	White-collar/skilled	No	1 partner	117	3	5	8	2021	1460	44431	12	1982	996	35-39	2	boucle du mouhoun, rural	boucle du mouhoun	muslim	wife	not at all	at least once a week	not at all	no method	inconsistent	no education
5 117 4	BF8	5	1483077	24	5	rural	no education	poorer	yes	big problem	no	married	currently in union/living with a man	yes	no	no	0	0	Never tested	20-29	Child	No method	Exposed	18-19 years	Agricultural	No	1 partner	117	4	5	8	2021	1460	44431	5	1997	1169	20-24	2	boucle du mouhoun, rural	boucle du mouhoun	muslim	daughter-in-law	not at all	at least once a week	not at all	no method	18	no education
5 117 11	BF8	5	1483077	46	5	rural	no education	poorer	no or unsure	big problem	no	married	currently in union/living with a man	yes	no	no	0	0	Never tested	40-49	Wife	Modern	Exposed	Never had sex	Agricultural	No	1 partner	117	11	5	8	2021	1460	44431	7	1975	907	45-49	2	boucle du mouhoun, rural	boucle du mouhoun	muslim	wife	not at all	at least once a week	not at all	modern method	inconsistent	no education
5 124 2	BF8	5	1483077	27	5	rural	no education	poorer	no or unsure	big problem	no	married	currently in union/living with a man	no	no	no	0	0	Never tested	20-29	Wife	No method	Exposed	15-17 years	Not working	No	1 partner	124	2	5	8	2021	1460	44431	1	1994	1129	25-29	2	boucle du mouhoun, rural	boucle du mouhoun	muslim	wife	not at all	at least once a week	not at all	no method	17	no education
5 130 2	BF8	5	1483077	41	5	rural	no education	poorest	no or unsure	not a big problem	no	married	currently in union/living with a man	no	no	yes	1	1	Once	40-49	Wife	Modern	Non-exposed	18-19 years	Not working	No	2-3 partners	130	2	5	8	2021	1460	44431	1	1980	961	40-44	2	boucle du mouhoun, rural	boucle du mouhoun	catholic	wife	not at all	not at all	not at all	modern method	18	no education
5 136 2	BF8	5	1483077	33	5	rural	no education	poorest	no or unsure	not a big problem	no	married	currently in union/living with a man	no	yes	yes	1	1	Once	30-39	Wife	No method	Non-exposed	15-17 years	Not working	No	1 partner	136	2	5	8	2021	1460	44431	1	1988	1057	30-34	2	boucle du mouhoun, rural	boucle du mouhoun	muslim	wife	not at all	not at all	not at all	no method	16	no education
5 136 11	BF8	5	1483077	22	5	rural	no education	poorest	no or unsure	not a big problem	no	married	currently in union/living with a man	no	no	no	0	0	Never tested	20-29	Other relat/non-relatives	No method	Non-exposed	Never had sex	Not working	No	1 partner	136	11	5	8	2021	1460	44431	1	1999	1189	20-24	2	boucle du mouhoun, rural	boucle du mouhoun	muslim	other relative	not at all	not at all	not at all	no method	inconsistent	no education
5 142 2	BF8	5	1483077	48	5	rural	no education	poorest	no or unsure	not a big problem	no	married	currently in union/living with a man	no	no	no	0	0	Never tested	40-49	Wife	Modern	Exposed	<15 years	Not working	No	1 partner	142	2	5	8	2021	1460	44431	1	1973	877	45-49	2	boucle du mouhoun, rural	boucle du mouhoun	muslim	wife	not at all	at least once a week	not at all	modern method	14	no education
5 149 2	BF8	5	1483077	22	5	rural	no education	poorest	yes	not a big problem	no	married	currently in union/living with a man	no	no	no	0	0	Never tested	20-29	Wife	No method	Non-exposed	18-19 years	Not working	Yes	1 partner	149	2	5	8	2021	1460	44431	1	1999	1189	20-24	2	boucle du mouhoun, rural	boucle du mouhoun	muslim	wife	not at all	not at all	not at all	no method	19	no education
5 155 2	BF8	5	1483077	44	5	rural	no education	poorer	no or unsure	not a big problem	no	married	currently in union/living with a man	no	no	no	0	0	Never tested	40-49	Wife	Modern	Exposed	20+ years	Not working	No	1 partner	155	2	5	8	2021	1460	44431	1	1977	925	40-44	2	boucle du mouhoun, rural	boucle du mouhoun	catholic	wife	not at all	not at all	at least once a week	modern method	20	no education
5 161 8	BF8	5	1483077	19	5	rural	no education	poorest	no or unsure	big problem	no	married	currently in union/living with a man	no	no	yes	1	1	Once	15-19	Child	No method	Non-exposed	15-17 years	Not working	Yes	1 partner	161	8	5	8	2021	1460	44431	12	2001	1224	15-19	2	boucle du mouhoun, rural	boucle du mouhoun	protestant	daughter-in-law	not at all	not at all	not at all	no method	17	no education
6 2 4	BF8	6	1204757	36	6	rural	no education	poorer	yes	not a big problem	no	married	currently in union/living with a man	no	no	no	0	0	Never tested	30-39	Child	No method	Exposed	Never had sex	Not working	No	1 partner	2	4	6	8	2021	1460	44427	1	1985	1021	35-39	2	boucle du mouhoun, rural	boucle du mouhoun	muslim	daughter-in-law	not at all	at least once a week	not at all	no method	inconsistent	no education
6 2 5	BF8	6	1204757	33	6	rural	no education	poorer	no or unsure	not a big problem	no	married	currently in union/living with a man	no	no	no	0	0	Never tested	30-39	Child	No method	Exposed	15-17 years	Not working	No	1 partner	2	5	6	8	2021	1460	44427	1	1988	1057	30-34	2	boucle du mouhoun, rural	boucle du mouhoun	muslim	daughter-in-law	not at all	at least once a week	not at all	no method	16	no education
6 2 13	BF8	6	1204757	28	6	rural	no education	poorer	no or unsure	not a big problem	no	married	currently in union/living with a man	no	no	no	0	0	Never tested	20-29	Child	Modern	Non-exposed	15-17 years	Not working	No	1 partner	2	13	6	8	2021	1460	44427	3	1993	1119	25-29	2	boucle du mouhoun, rural	boucle du mouhoun	muslim	daughter-in-law	not at all	not at all	not at all	modern method	16	no education
6 8 4	BF8	6	1204757	44	6	rural	no education	middle	no or unsure	not a big problem	no	married	currently in union/living with a man	no	no	no	0	0	Never tested	40-49	Other relat/non-relatives	No method	Non-exposed	15-17 years	Not working	No	1 partner	8	4	6	8	2021	1460	44426	1	1977	925	40-44	2	boucle du mouhoun, rural	boucle du mouhoun	muslim	not related	not at all	not at all	not at all	no method	17	no education
6 8 5	BF8	6	1204757	28	6	rural	no education	middle	no or unsure	not a big problem	no	married	currently in union/living with a man	no	no	no	0	0	Never tested	20-29	Other relat/non-relatives	No method	Non-exposed	15-17 years	Not working	No	1 partner	8	5	6	8	2021	1460	44426	1	1993	1117	25-29	2	boucle du mouhoun, rural	boucle du mouhoun	muslim	not related	not at all	not at all	not at all	no method	16	no education
6 8 6	BF8	6	1204757	28	6	rural	no education	middle	no or unsure	not a big problem	no	living with partner	currently in union/living with a man	no	no	no	0	0	Never tested	20-29	Wife	Modern	Exposed	15-17 years	Not working	No	1 partner	8	6	6	8	2021	1460	44426	1	1993	1117	25-29	2	boucle du mouhoun, rural	boucle du mouhoun	muslim	wife	not at all	at least once a week	not at all	modern method	17	no education
6 8 7	BF8	6	1204757	22	6	rural	no education	middle	no or unsure	not a big problem	no	married	currently in union/living with a man	no	no	no	0	0	Never tested	20-29	Other relat/non-relatives	No method	Exposed	15-17 years	Not working	No	1 partner	8	7	6	8	2021	1460	44426	3	1999	1191	20-24	2	boucle du mouhoun, rural	boucle du mouhoun	muslim	other relative	not at all	at least once a week	not at all	no method	16	no education
6 13 6	BF8	6	1204757	37	6	rural	no education	poorer	no or unsure	not a big problem	no	married	currently in union/living with a man	no	no	no	0	0	Never tested	30-39	Wife	No method	Exposed	Never had sex	Not working	No	1 partner	13	6	6	8	2021	1460	44427	2	1984	1010	35-39	2	boucle du mouhoun, rural	boucle du mouhoun	muslim	wife	not at all	at least once a week	not at all	no method	inconsistent	no education
6 19 2	BF8	6	1204757	30	6	rural	no education	poorest	no or unsure	not a big problem	no	married	currently in union/living with a man	no	no	no	0	0	Never tested	30-39	Wife	No method	Exposed	15-17 years	Not working	No	1 partner	19	2	6	8	2021	1460	44427	11	1990	1091	30-34	2	boucle du mouhoun, rural	boucle du mouhoun	muslim	wife	not at all	at least once a week	not at all	no method	17	no education
6 30 2	BF8	6	1204757	25	6	rural	no education	poorer	no or unsure	not a big problem	no	married	currently in union/living with a man	no	no	no	0	0	Never tested	20-29	Wife	Modern	Exposed	18-19 years	Not working	No	1 partner	30	2	6	8	2021	1460	44426	11	1995	1151	25-29	2	boucle du mouhoun, rural	boucle du mouhoun	muslim	wife	not at all	at least once a week	at least once a week	modern method	18	no education
6 35 2	BF8	6	1204757	40	6	rural	no education	middle	no or unsure	not a big problem	no	married	currently in union/living with a man	no	no	no	0	0	Never tested	40-49	Wife	Modern	Exposed	20+ years	Not working	No	1 partner	35	2	6	8	2021	1460	44425	3	1981	975	40-44	2	boucle du mouhoun, rural	boucle du mouhoun	muslim	wife	not at all	at least once a week	at least once a week	modern method	20	no education
6 35 7	BF8	6	1204757	44	6	rural	no education	middle	no or unsure	not a big problem	no	married	currently in union/living with a man	no	no	no	0	0	Never tested	40-49	Wife	No method	Exposed	15-17 years	Not working	No	1 partner	35	7	6	8	2021	1460	44425	11	1976	923	40-44	2	boucle du mouhoun, rural	boucle du mouhoun	muslim	wife	not at all	at least once a week	not at all	no method	17	no education
6 40 2	BF8	6	1204757	42	6	rural	no education	poorer	no or unsure	not a big problem	no	married	currently in union/living with a man	no	no	no	0	0	Never tested	40-49	Wife	No method	Exposed	18-19 years	Not working	No	1 partner	40	2	6	8	2021	1460	44425	1	1979	949	40-44	2	boucle du mouhoun, rural	boucle du mouhoun	muslim	wife	not at all	at least once a week	at least once a week	no method	18	no education
6 40 3	BF8	6	1204757	38	6	rural	primary	poorer	no or unsure	not a big problem	no	married	currently in union/living with a man	no	no	no	0	0	Never tested	30-39	Wife	Modern	Exposed	18-19 years	Not working	No	1 partner	40	3	6	8	2021	1460	44426	2	1983	998	35-39	2	boucle du mouhoun, rural	boucle du mouhoun	muslim	wife	not at all	not at all	at least once a week	modern method	18	no education
6 46 3	BF8	6	1204757	23	6	rural	no education	middle	yes	not a big problem	no	married	currently in union/living with a man	no	no	no	0	0	Never tested	20-29	Wife	No method	Non-exposed	18-19 years	Not working	No	1 partner	46	3	6	8	2021	1460	44427	6	1998	1182	20-24	2	boucle du mouhoun, rural	boucle du mouhoun	muslim	wife	not at all	not at all	not at all	no method	19	no education
6 51 2	BF8	6	1204757	27	6	rural	no education	poorer	no or unsure	not a big problem	no	married	currently in union/living with a man	yes	no	no	0	0	Never tested	20-29	Wife	Modern	Exposed	<15 years	Manual labor	No	2-3 partners	51	2	6	8	2021	1460	44424	6	1994	1134	25-29	2	boucle du mouhoun, rural	boucle du mouhoun	muslim	wife	not at all	at least once a week	at least once a week	modern method	14	no education
6 62 2	BF8	6	1204757	24	6	rural	primary	poorer	yes	not a big problem	no	married	currently in union/living with a man	no	no	no	0	0	Never tested	20-29	Wife	No method	Exposed	15-17 years	Not working	No	1 partner	62	2	6	8	2021	1460	44425	6	1997	1170	20-24	2	boucle du mouhoun, rural	boucle du mouhoun	muslim	wife	not at all	not at all	at least once a week	no method	17	no education
6 73 2	BF8	6	1204757	29	6	rural	primary	poorest	yes	not a big problem	no	married	currently in union/living with a man	no	no	no	0	0	Never tested	20-29	Wife	No method	Exposed	18-19 years	Not working	No	1 partner	73	2	6	8	2021	1460	44425	2	1992	1106	25-29	2	boucle du mouhoun, rural	boucle du mouhoun	protestant	wife	not at all	not at all	at least once a week	no method	18	no education
6 78 4	BF8	6	1204757	43	6	rural	no education	poorer	no or unsure	not a big problem	no	married	currently in union/living with a man	yes	no	no	0	0	Never tested	40-49	Wife	No method	Exposed	18-19 years	White-collar/skilled	No	1 partner	78	4	6	8	2021	1460	44425	1	1978	937	40-44	2	boucle du mouhoun, rural	boucle du mouhoun	muslim	wife	not at all	at least once a week	at least once a week	no method	18	no education
6 78 5	BF8	6	1204757	20	6	rural	secondary	poorer	no or unsure	not a big problem	no	never in union	never in union	no	no	no	0	0	Never tested	20-29	Child	No method	Exposed	Never had sex	Not working	No	Never had sex	78	5	6	8	2021	1460	44425	10	2000	1210	20-24	2	boucle du mouhoun, rural	boucle du mouhoun	muslim	daughter	not at all	not at all	at least once a week	no method	not had sex
6 78 13	BF8	6	1204757	18	6	rural	secondary	poorer	no or unsure	not a big problem	no	never in union	never in union	no	no	no	0	0	Never tested	15-19	Child	No method	Exposed	Never had sex	Not working	No	Never had sex	78	13	6	8	2021	1460	44425	7	2003	1243	15-19	2	boucle du mouhoun, rural	boucle du mouhoun	muslim	daughter	not at all	not at all	at least once a week	no method	not had sex
6 84 2	BF8	6	1204757	22	6	rural	primary	poorest	no or unsure	not a big problem	no	married	currently in union/living with a man	no	no	no	0	0	Never tested	20-29	Wife	No method	Non-exposed	15-17 years	Not working	No	1 partner	84	2	6	8	2021	1460	44425	7	1999	1195	20-24	2	boucle du mouhoun, rural	boucle du mouhoun	muslim	wife	not at all	not at all	not at all	no method	17	no education
6 95 2	BF8	6	1204757	31	6	rural	no education	middle	no or unsure	not a big problem	no	married	currently in union/living with a man	no	no	no	0	0	Never tested	30-39	Wife	No method	Exposed	Never had sex	Not working	No	1 partner	95	2	6	8	2021	1460	44427	7	1990	1087	30-34	2	boucle du mouhoun, rural	boucle du mouhoun	muslim	wife	not at all	not at all	at least once a week	no method	inconsistent	no education
6 95 3	BF8	6	1204757	33	6	rural	no education	middle	no or unsure	not a big problem	no	married	currently in union/living with a man	no	no	no	0	0	Never tested	30-39	Wife	Modern	Exposed	18-19 years	Not working	No	2-3 partners	95	3	6	8	2021	1460	44427	1	1988	1057	30-34	2	boucle du mouhoun, rural	boucle du mouhoun	muslim	wife	not at all	at least once a week	at least once a week	modern method	19	no education
6 100 3	BF8	6	1204757	45	6	rural	no education	middle	no or unsure	not a big problem	no	married	currently in union/living with a man	no	no	no	0	0	Never tested	40-49	Wife	No method	Exposed	18-19 years	Not working	No	1 partner	100	3	6	8	2021	1460	44425	1	1976	913	45-49	2	boucle du mouhoun, rural	boucle du mouhoun	muslim	wife	not at all	at least once a week	at least once a week	no method	18	no education
6 111 2	BF8	6	1204757	35	6	rural	no education	richer	no or unsure	not a big problem	no	married	currently in union/living with a man	yes	no	no	0	0	Never tested	30-39	Wife	No method	Exposed	15-17 years	White-collar/skilled	No	1 partner	111	2	6	8	2021	1460	44425	1	1986	1033	35-39	2	boucle du mouhoun, rural	boucle du mouhoun	muslim	wife	not at all	at least once a week	at least once a week	no method	17	no education
6 111 3	BF8	6	1204757	26	6	rural	no education	richer	no or unsure	not a big problem	no	married	currently in union/living with a man	no	no	no	0	0	Never tested	20-29	Wife	No method	Exposed	Never had sex	Not working	No	2-3 partners	111	3	6	8	2021	1460	44426	9	1994	1137	25-29	2	boucle du mouhoun, rural	boucle du mouhoun	muslim	wife	not at all	at least once a week	at least once a week	no method	inconsistent	no education
6 116 6	BF8	6	1204757	30	6	rural	primary	poorest	yes	not a big problem	no	married	currently in union/living with a man	no	no	no	0	0	Never tested	30-39	Child	No method	Exposed	Never had sex	Not working	No	1 partner	116	6	6	8	2021	1460	44425	8	1991	1100	30-34	2	boucle du mouhoun, rural	boucle du mouhoun	muslim	daughter-in-law	not at all	at least once a week	not at all	no method	inconsistent	no education
6 127 2	BF8	6	1204757	20	6	rural	no education	middle	no or unsure	not a big problem	no	married	currently in union/living with a man	no	no	no	0	0	Never tested	20-29	Wife	Modern	Non-exposed	18-19 years	Not working	Yes	1 partner	127	2	6	8	2021	1460	44426	10	2000	1210	20-24	2	boucle du mouhoun, rural	boucle du mouhoun	muslim	wife	not at all	not at all	not at all	modern method	18	no education
6 133 2	BF8	6	1204757	35	6	rural	no education	poorer	no or unsure	not a big problem	no	married	currently in union/living with a man	no	no	no	0	0	Never tested	30-39	Wife	Modern	Exposed	15-17 years	Not working	No	1 partner	133	2	6	8	2021	1460	44427	10	1985	1030	35-39	2	boucle du mouhoun, rural	boucle du mouhoun	muslim	wife	not at all	not at all	at least once a week	modern method	17	no education
6 138 4	BF8	6	1204757	15	6	rural	no education	poorest	no or unsure	not a big problem	no	never in union	never in union	no	no	no	0	0	Never tested	15-19	Child	No method	Exposed	Never had sex	Not working	No	Never had sex	138	4	6	8	2021	1460	44425	4	2006	1276	15-19	2	boucle du mouhoun, rural	boucle du mouhoun	muslim	granddaughter	not at all	not at all	at least once a week	no method	not had sex
7 19 2	BF8	7	1140264	35	7	rural	no education	poorest	no or unsure	not a big problem	no	living with partner	currently in union/living with a man	no	no	no	0	0	Never tested	30-39	Wife	Modern	Non-exposed	20+ years	Not working	No	1 partner	19	2	7	8	2021	1460	44418	9	1985	1029	35-39	2	boucle du mouhoun, rural	boucle du mouhoun	catholic	wife	not at all	not at all	not at all	modern method	20	no education
7 31 5	BF8	7	1140264	19	7	rural	secondary	poorest	no or unsure	big problem	no	never in union	never in union	yes	no	no	0	0	Never tested	15-19	Child	No method	Exposed	Never had sex	Agricultural	No	Never had sex	31	5	7	8	2021	1460	44417	1	2002	1225	15-19	2	boucle du mouhoun, rural	boucle du mouhoun	catholic	daughter	not at all	at least once a week	not at all	no method	not had sex
7 36 2	BF8	7	1140264	42	7	rural	no education	poorest	no or unsure	not a big problem	no	married	currently in union/living with a man	no	no	no	0	0	Never tested	40-49	Wife	Modern	Non-exposed	18-19 years	Not working	No	1 partner	36	2	7	8	2021	1460	44417	11	1978	947	40-44	2	boucle du mouhoun, rural	boucle du mouhoun	catholic	wife	not at all	not at all	not at all	modern method	18	no education
7 36 3	BF8	7	1140264	36	7	rural	no education	poorest	no or unsure	not a big problem	no	married	currently in union/living with a man	no	no	yes	1	1	Once	30-39	Wife	Modern	Non-exposed	15-17 years	Not working	No	1 partner	36	3	7	8	2021	1460	44417	1	1985	1021	35-39	2	boucle du mouhoun, rural	boucle du mouhoun	catholic	wife	not at all	not at all	not at all	modern method	15	no education
7 36 6	BF8	7	1140264	20	7	rural	primary	poorest	no or unsure	not a big problem	no	never in union	never in union	no	no	no	0	0	Never tested	20-29	Child	Modern	Exposed	15-17 years	Not working	Yes	1 partner	36	6	7	8	2021	1460	44417	6	2001	1218	20-24	2	boucle du mouhoun, rural	boucle du mouhoun	catholic	daughter	not at all	at least once a week	not at all	modern method	17
7 42 2	BF8	7	1140264	27	7	rural	primary	poorer	no or unsure	big problem	no	living with partner	currently in union/living with a man	yes	no	yes	3	3	2-3 times	20-29	Wife	Modern	Exposed	18-19 years	Agricultural	No	1 partner	42	2	7	8	2021	1460	44418	9	1993	1125	25-29	2	boucle du mouhoun, rural	boucle du mouhoun	catholic	wife	not at all	at least once a week	not at all	modern method	19	secondary
7 48 2	BF8	7	1140264	40	7	rural	no education	poorest	no or unsure	not a big problem	no	married	currently in union/living with a man	no	no	no	0	0	Never tested	40-49	Wife	No method	Non-exposed	20+ years	Not working	No	1 partner	48	2	7	8	2021	1460	44417	1	1981	973	40-44	2	boucle du mouhoun, rural	boucle du mouhoun	protestant	wife	not at all	not at all	not at all	no method	21	no education
7 53 2	BF8	7	1140264	29	7	rural	primary	poorest	no or unsure	not a big problem	no	married	currently in union/living with a man	no	no	yes	1	1	Once	20-29	Wife	Modern	Non-exposed	18-19 years	Not working	No	1 partner	53	2	7	8	2021	1460	44417	4	1992	1108	25-29	2	boucle du mouhoun, rural	boucle du mouhoun	protestant	wife	not at all	not at all	not at all	modern method	19	no education
7 70 2	BF8	7	1140264	38	7	rural	no education	poorest	no or unsure	not a big problem	no	living with partner	currently in union/living with a man	no	no	yes	1	1	Once	30-39	Wife	No method	Non-exposed	18-19 years	Not working	No	1 partner	70	2	7	8	2021	1460	44417	1	1983	997	35-39	2	boucle du mouhoun, rural	boucle du mouhoun	protestant	wife	not at all	not at all	not at all	no method	19	no education
7 76 2	BF8	7	1140264	18	7	rural	primary	poorest	no or unsure	not a big problem	no	never in union	never in union	yes	no	no	0	0	Never tested	15-19	Child	No method	Non-exposed	Never had sex	Agricultural	No	Never had sex	76	2	7	8	2021	1460	44417	10	2002	1234	15-19	2	boucle du mouhoun, rural	boucle du mouhoun	catholic	granddaughter	not at all	not at all	not at all	no method	not had sex
7 93 2	BF8	7	1140264	34	7	rural	no education	poorest	no or unsure	not a big problem	no	married	currently in union/living with a man	yes	no	yes	1	1	Once	30-39	Wife	Modern	Non-exposed	15-17 years	Manual labor	No	1 partner	93	2	7	8	2021	1460	44418	2	1987	1046	30-34	2	boucle du mouhoun, rural	boucle du mouhoun	protestant	wife	not at all	not at all	not at all	modern method	15	don't know
7 104 2	BF8	7	1140264	30	7	rural	no education	poorest	no or unsure	not a big problem	no	married	currently in union/living with a man	yes	no	yes	1	1	Once	30-39	Wife	Modern	Non-exposed	15-17 years	Agricultural	No	1 partner	104	2	7	8	2021	1460	44418	1	1991	1093	30-34	2	boucle du mouhoun, rural	boucle du mouhoun	catholic	wife	not at all	not at all	not at all	modern method	15	no education
7 110 2	BF8	7	1140264	30	7	rural	primary	poorest	no or unsure	not a big problem	no	married	currently in union/living with a man	no	no	no	0	0	Never tested	30-39	Wife	Modern	Non-exposed	Never had sex	Not working	No	1 partner	110	2	7	8	2021	1460	44418	7	1991	1099	30-34	2	boucle du mouhoun, rural	boucle du mouhoun	catholic	wife	not at all	not at all	not at all	modern method	inconsistent	no education
7 115 2	BF8	7	1140264	21	7	rural	no education	poorest	yes	not a big problem	no	married	currently in union/living with a man	no	no	no	0	0	Never tested	20-29	Wife	No method	Non-exposed	15-17 years	Not working	No	1 partner	115	2	7	8	2021	1460	44418	12	1999	1200	20-24	2	boucle du mouhoun, rural	boucle du mouhoun	catholic	wife	not at all	not at all	not at all	no method	15	no education
7 121 2	BF8	7	1140264	37	7	rural	primary	middle	yes	not a big problem	no	married	currently in union/living with a man	yes	no	yes	1	1	Once	30-39	Wife	No method	Exposed	18-19 years	White-collar/skilled	No	1 partner	121	2	7	8	2021	1460	44418	2	1984	1010	35-39	2	boucle du mouhoun, rural	boucle du mouhoun	catholic	wife	not at all	less than once a week	not at all	no method	18	primary
7 121 3	BF8	7	1140264	18	7	rural	primary	middle	no or unsure	not a big problem	no	never in union	never in union	yes	no	yes	1	1	Once	15-19	Child	No method	Non-exposed	Never had sex	Manual labor	No	Never had sex	121	3	7	8	2021	1460	44418	11	2002	1235	15-19	2	boucle du mouhoun, rural	boucle du mouhoun	catholic	daughter	not at all	not at all	not at all	no method	not had sex
7 138 2	BF8	7	1140264	36	7	rural	primary	poorest	no or unsure	not a big problem	no	married	currently in union/living with a man	yes	no	yes	1	1	Once	30-39	Wife	Modern	Non-exposed	18-19 years	White-collar/skilled	No	1 partner	138	2	7	8	2021	1460	44418	6	1985	1026	35-39	2	boucle du mouhoun, rural	boucle du mouhoun	catholic	wife	not at all	not at all	not at all	modern method	18	no education
7 144 2	BF8	7	1140264	22	7	rural	primary	poorest	yes	not a big problem	no	married	currently in union/living with a man	no	no	no	0	0	Never tested	20-29	Wife	No method	Non-exposed	18-19 years	White-collar/skilled	No	1 partner	144	2	7	8	2021	1460	44418	6	1999	1194	20-24	2	boucle du mouhoun, rural	boucle du mouhoun	catholic	wife	not at all	not at all	not at all	no method	19	secondary
8 6 2	BF8	8	1215060	36	8	rural	no education	poorest	no or unsure	not a big problem	no	married	currently in union/living with a man	no	no	no	0	0	Never tested	30-39	Wife	Modern	Non-exposed	15-17 years	Not working	No	1 partner	6	2	8	8	2021	1460	44421	12	1984	1020	35-39	2	boucle du mouhoun, rural	boucle du mouhoun	catholic	wife	not at all	not at all	not at all	modern method	16	no education
8 6 4	BF8	8	1215060	16	8	rural	primary	poorest	no or unsure	not a big problem	no	never in union	never in union	no	no	no	0	0	Never tested	15-19	Child	No method	Non-exposed	Never had sex	Not working	No	Never had sex	6	4	8	8	2021	1460	44421	6	2005	1266	15-19	2	boucle du mouhoun, rural	boucle du mouhoun	catholic	daughter	not at all	not at all	not at all	no method	not had sex
8 10 2	BF8	8	1215060	19	8	rural	primary	poorest	yes	big problem	no	married	currently in union/living with a man	no	no	no	0	0	Never tested	15-19	Wife	No method	Exposed	Never had sex	Not working	No	1 partner	10	2	8	8	2021	1460	44420	12	2001	1224	15-19	2	boucle du mouhoun, rural	boucle du mouhoun	catholic	wife	not at all	at least once a week	not at all	no method	inconsistent	no education
8 14 2	BF8	8	1215060	26	8	rural	secondary	poorest	no or unsure	not a big problem	no	married	currently in union/living with a man	no	no	no	0	0	Never tested	20-29	Wife	Modern	Non-exposed	18-19 years	Not working	No	1 partner	14	2	8	8	2021	1460	44421	7	1995	1147	25-29	2	boucle du mouhoun, rural	boucle du mouhoun	catholic	wife	not at all	not at all	not at all	modern method	18	no education
8 18 2	BF8	8	1215060	39	8	rural	no education	poorest	no or unsure	not a big problem	no	married	currently in union/living with a man	no	no	yes	1	1	Once	30-39	Wife	Modern	Non-exposed	15-17 years	Not working	No	1 partner	18	2	8	8	2021	1460	44421	6	1982	990	35-39	2	boucle du mouhoun, rural	boucle du mouhoun	catholic	wife	not at all	not at all	not at all	modern method	16	no education
8 22 2	BF8	8	1215060	23	8	rural	no education	poorest	no or unsure	not a big problem	no	married	currently in union/living with a man	no	no	no	0	0	Never tested	20-29	Wife	Modern	Non-exposed	15-17 years	Not working	No	1 partner	22	2	8	8	2021	1460	44420	10	1997	1174	20-24	2	boucle du mouhoun, rural	boucle du mouhoun	catholic	wife	not at all	not at all	not at all	modern method	16	no education
8 22 3	BF8	8	1215060	15	8	rural	no education	poorest	no or unsure	not a big problem	no	married	currently in union/living with a man	no	no	no	0	0	Never tested	15-19	Wife	No method	Non-exposed	<15 years	Not working	No	1 partner	22	3	8	8	2021	1460	44420	12	2005	1272	15-19	2	boucle du mouhoun, rural	boucle du mouhoun	catholic	wife	not at all	not at all	not at all	no method	13	no education
8 27 5	BF8	8	1215060	28	8	rural	no education	poorest	no or unsure	not a big problem	no	married	currently in union/living with a man	yes	no	yes	1	1	Once	20-29	Child	No method	Non-exposed	15-17 years	Manual labor	No	Never had sex	27	5	8	8	2021	1460	44420	11	1992	1115	25-29	2	boucle du mouhoun, rural	boucle du mouhoun	protestant	daughter-in-law	not at all	not at all	not at all	no method	15	no education
8 35 2	BF8	8	1215060	49	8	rural	no education	poorest	no or unsure	not a big problem	no	married	currently in union/living with a man	no	no	no	0	0	Never tested	40-49	Wife	No method	Non-exposed	15-17 years	Not working	No	1 partner	35	2	8	8	2021	1460	44421	6	1972	870	45-49	2	boucle du mouhoun, rural	boucle du mouhoun	catholic	wife	not at all	not at all	not at all	no method	17	no education
8 35 4	BF8	8	1215060	23	8	rural	primary	poorest	no or unsure	not a big problem	no	married	currently in union/living with a man	no	no	yes	1	1	Once	20-29	Child	Modern	Non-exposed	20+ years	Not working	No	1 partner	35	4	8	8	2021	1460	44421	1	1998	1177	20-24	2	boucle du mouhoun, rural	boucle du mouhoun	catholic	daughter-in-law	not at all	not at all	not at all	modern method	20	don't know
8 39 2	BF8	8	1215060	31	8	rural	no education	poorest	no or unsure	big problem	no	living with partner	currently in union/living with a man	yes	no	no	0	0	Never tested	30-39	Wife	No method	Exposed	15-17 years	Agricultural	No	1 partner	39	2	8	8	2021	1460	44421	1	1990	1081	30-34	2	boucle du mouhoun, rural	boucle du mouhoun	protestant	wife	not at all	less than once a week	not at all	no method	16	no education
8 48 3	BF8	8	1215060	25	8	rural	secondary	poorest	no or unsure	big problem	no	married	currently in union/living with a man	no	no	yes	1	1	Once	20-29	Child	Modern	Exposed	18-19 years	Not working	No	1 partner	48	3	8	8	2021	1460	44421	12	1995	1152	25-29	2	boucle du mouhoun, rural	boucle du mouhoun	catholic	daughter-in-law	not at all	less than once a week	not at all	modern method	18	secondary
8 52 2	BF8	8	1215060	21	8	rural	primary	poorest	yes	big problem	no	married	currently in union/living with a man	no	no	yes	11	11	4 or more	20-29	Wife	No method	Non-exposed	15-17 years	Not working	Yes	1 partner	52	2	8	8	2021	1460	44421	9	1999	1197	20-24	2	boucle du mouhoun, rural	boucle du mouhoun	protestant	wife	not at all	not at all	not at all	no method	16	no education
8 56 2	BF8	8	1215060	35	8	rural	no education	poorest	no or unsure	big problem	no	no longer living together/separated	formerly in union/living with a man	no	no	no	0	0	Never tested	30-39	Child	No method	Non-exposed	15-17 years	Not working	No	1 partner	56	2	8	8	2021	1460	44421	9	1985	1029	35-39	2	boucle du mouhoun, rural	boucle du mouhoun	catholic	daughter	not at all	not at all	not at all	no method	17
8 60 2	BF8	8	1215060	40	8	rural	no education	poorest	no or unsure	not a big problem	no	married	currently in union/living with a man	no	no	no	0	0	Never tested	40-49	Wife	Modern	Non-exposed	15-17 years	Not working	No	1 partner	60	2	8	8	2021	1460	44422	1	1981	973	40-44	2	boucle du mouhoun, rural	boucle du mouhoun	muslim	wife	not at all	not at all	not at all	modern method	16	no education
8 64 4	BF8	8	1215060	26	8	rural	no education	poorest	no or unsure	not a big problem	no	married	currently in union/living with a man	yes	no	no	0	0	Never tested	20-29	Child	No method	Exposed	<15 years	White-collar/skilled	No	1 partner	64	4	8	8	2021	1460	44422	1	1995	1141	25-29	2	boucle du mouhoun, rural	boucle du mouhoun	muslim	daughter-in-law	not at all	at least once a week	not at all	no method	14	no education
8 68 7	BF8	8	1215060	29	8	rural	no education	poorer	no or unsure	big problem	no	no longer living together/separated	formerly in union/living with a man	no	no	no	0	0	Never tested	20-29	Child	No method	Non-exposed	<15 years	Not working	No	1 partner	68	7	8	8	2021	1460	44422	1	1992	1105	25-29	2	boucle du mouhoun, rural	boucle du mouhoun	muslim	daughter	not at all	not at all	not at all	no method	14
8 77 2	BF8	8	1215060	25	8	rural	no education	poorer	no or unsure	big problem	no	married	currently in union/living with a man	yes	no	no	0	0	Never tested	20-29	Wife	Modern	Non-exposed	18-19 years	Agricultural	No	1 partner	77	2	8	8	2021	1460	44420	1	1996	1153	25-29	2	boucle du mouhoun, rural	boucle du mouhoun	muslim	wife	not at all	not at all	not at all	modern method	18	no education
8 81 2	BF8	8	1215060	36	8	rural	no education	poorest	no or unsure	big problem	no	married	currently in union/living with a man	yes	no	no	0	0	Never tested	30-39	Wife	No method	Non-exposed	Never had sex	Agricultural	No	1 partner	81	2	8	8	2021	1460	44420	7	1985	1027	35-39	2	boucle du mouhoun, rural	boucle du mouhoun	muslim	wife	not at all	not at all	not at all	no method	inconsistent	no education
8 85 3	BF8	8	1215060	29	8	rural	no education	poorest	no or unsure	not a big problem	no	married	currently in union/living with a man	no	no	no	0	0	Never tested	20-29	Wife	No method	Non-exposed	15-17 years	Not working	No	1 partner	85	3	8	8	2021	1460	44422	1	1992	1105	25-29	2	boucle du mouhoun, rural	boucle du mouhoun	muslim	wife	not at all	not at all	not at all	no method	16	no education
8 85 7	BF8	8	1215060	17	8	rural	secondary	poorest	no or unsure	big problem	no	never in union	never in union	yes	no	no	0	0	Never tested	15-19	Other relat/non-relatives	No method	Non-exposed	Never had sex	Agricultural	No	Never had sex	85	7	8	8	2021	1460	44420	1	2004	1249	15-19	2	boucle du mouhoun, rural	boucle du mouhoun	muslim	other relative	not at all	not at all	not at all	no method	not had sex
8 89 4	BF8	8	1215060	30	8	rural	no education	poorest	no or unsure	not a big problem	no	married	currently in union/living with a man	no	no	no	0	0	Never tested	30-39	Wife	No method	Exposed	15-17 years	Not working	No	1 partner	89	4	8	8	2021	1460	44422	1	1991	1093	30-34	2	boucle du mouhoun, rural	boucle du mouhoun	muslim	wife	not at all	at least once a week	not at all	no method	17	no education
8 94 2	BF8	8	1215060	30	8	rural	no education	poorest	yes	not a big problem	no	married	currently in union/living with a man	no	no	no	0	0	Never tested	30-39	Wife	No method	Non-exposed	15-17 years	Not working	No	1 partner	94	2	8	8	2021	1460	44422	4	1991	1096	30-34	2	boucle du mouhoun, rural	boucle du mouhoun	muslim	wife	not at all	not at all	not at all	no method	16	no education
8 94 9	BF8	8	1215060	44	8	rural	no education	poorest	no or unsure	not a big problem	no	married	currently in union/living with a man	no	no	no	0	0	Never tested	40-49	Other relat/non-relatives	No method	Non-exposed	18-19 years	Not working	No	1 partner	94	9	8	8	2021	1460	44422	1	1977	925	40-44	2	boucle du mouhoun, rural	boucle du mouhoun	muslim	not related	not at all	not at all	not at all	no method	18	secondary
8 94 10	BF8	8	1215060	27	8	rural	no education	poorest	no or unsure	big problem	no	married	currently in union/living with a man	no	no	yes	1	1	Once	20-29	Child	No method	Non-exposed	15-17 years	Not working	No	1 partner	94	10	8	8	2021	1460	44422	10	1993	1126	25-29	2	boucle du mouhoun, rural	boucle du mouhoun	muslim	daughter-in-law	not at all	not at all	not at all	no method	16	no education
8 98 2	BF8	8	1215060	46	8	rural	no education	middle	no or unsure	big problem	no	married	currently in union/living with a man	yes	no	no	0	0	Never tested	40-49	Wife	Modern	Exposed	Never had sex	Agricultural	No	1 partner	98	2	8	8	2021	1460	44421	1	1975	901	45-49	2	boucle du mouhoun, rural	boucle du mouhoun	muslim	wife	not at all	less than once a week	less than once a week	modern method	inconsistent	no education
8 98 6	BF8	8	1215060	15	8	rural	secondary	middle	no or unsure	big problem	no	never in union	never in union	yes	no	no	0	0	Never tested	15-19	Child	No method	Exposed	Never had sex	White-collar/skilled	Yes	Never had sex	98	6	8	8	2021	1460	44421	11	2005	1271	15-19	2	boucle du mouhoun, rural	boucle du mouhoun	muslim	daughter	not at all	less than once a week	not at all	no method	not had sex
8 102 2	BF8	8	1215060	29	8	rural	secondary	middle	no or unsure	big problem	no	married	currently in union/living with a man	yes	no	no	0	0	Never tested	20-29	Wife	Modern	Non-exposed	18-19 years	Agricultural	No	1 partner	102	2	8	8	2021	1460	44421	4	1992	1108	25-29	2	boucle du mouhoun, rural	boucle du mouhoun	muslim	wife	not at all	not at all	not at all	modern method	18	primary
8 106 2	BF8	8	1215060	33	8	rural	no education	middle	no or unsure	big problem	no	married	currently in union/living with a man	yes	no	no	0	0	Never tested	30-39	Wife	No method	Non-exposed	Never had sex	Agricultural	No	1 partner	106	2	8	8	2021	1460	44422	2	1988	1058	30-34	2	boucle du mouhoun, rural	boucle du mouhoun	muslim	wife	not at all	not at all	not at all	no method	inconsistent	no education
8 106 3	BF8	8	1215060	16	8	rural	secondary	middle	no or unsure	not a big problem	no	never in union	never in union	yes	no	no	0	0	Never tested	15-19	Child	No method	Exposed	Never had sex	Agricultural	No	Never had sex	106	3	8	8	2021	1460	44422	8	2005	1268	15-19	2	boucle du mouhoun, rural	boucle du mouhoun	muslim	daughter	not at all	at least once a week	at least once a week	no method	not had sex
8 106 7	BF8	8	1215060	23	8	rural	primary	middle	no or unsure	big problem	no	married	currently in union/living with a man	yes	no	no	0	0	Never tested	20-29	Wife	No method	Exposed	Never had sex	Agricultural	No	1 partner	106	7	8	8	2021	1460	44422	1	1998	1177	20-24	2	boucle du mouhoun, rural	boucle du mouhoun	muslim	wife	not at all	not at all	less than once a week	no method	inconsistent	no education
8 106 10	BF8	8	1215060	28	8	rural	no education	middle	no or unsure	big problem	no	married	currently in union/living with a man	yes	no	no	0	0	Never tested	20-29	Wife	No method	Non-exposed	15-17 years	Agricultural	No	2-3 partners	106	10	8	8	2021	1460	44422	1	1993	1117	25-29	2	boucle du mouhoun, rural	boucle du mouhoun	muslim	wife	not at all	not at all	not at all	no method	16	no education
9 1 2	BF8	9	469094	43	9	urban	secondary	middle	no or unsure	big problem	no	married	currently in union/living with a man	no	no	yes	1	1	Once	40-49	Wife	No method	Exposed	15-17 years	Not working	No	1 partner	1	2	9	8	2021	1460	44414	10	1977	934	40-44	1	boucle du mouhoun, urban	boucle du mouhoun	muslim	wife	not at all	at least once a week	at least once a week	no method	17	no education
9 1 4	BF8	9	469094	15	9	urban	secondary	middle	no or unsure	not a big problem	no	never in union	never in union	no	no	no	0	0	Never tested	15-19	Child	No method	Exposed	Never had sex	Not working	No	Never had sex	1	4	9	8	2021	1460	44413	7	2006	1279	15-19	1	boucle du mouhoun, urban	boucle du mouhoun	muslim	daughter	not at all	not at all	at least once a week	no method	not had sex
9 6 2	BF8	9	469094	48	9	urban	no education	middle	no or unsure	not a big problem	no	married	currently in union/living with a man	yes	no	no	0	0	Never tested	40-49	Wife	No method	Exposed	15-17 years	Agricultural	No	1 partner	6	2	9	8	2021	1460	44415	2	1973	878	45-49	1	boucle du mouhoun, urban	boucle du mouhoun	muslim	wife	not at all	at least once a week	not at all	no method	17	no education
9 6 3	BF8	9	469094	20	9	urban	no education	middle	no or unsure	not a big problem	no	married	currently in union/living with a man	no	no	no	0	0	Never tested	20-29	Child	No method	Exposed	15-17 years	Not working	Yes	1 partner	6	3	9	8	2021	1460	44413	12	2000	1212	20-24	1	boucle du mouhoun, urban	boucle du mouhoun	muslim	daughter-in-law	not at all	at least once a week	not at all	no method	15	no education
9 6 8	BF8	9	469094	37	9	urban	no education	middle	no or unsure	not a big problem	no	married	currently in union/living with a man	no	no	no	0	0	Never tested	30-39	Child	Modern	Exposed	18-19 years	Not working	No	1 partner	6	8	9	8	2021	1460	44413	12	1983	1008	35-39	1	boucle du mouhoun, urban	boucle du mouhoun	muslim	daughter	not at all	at least once a week	not at all	modern method	18	no education
9 6 10	BF8	9	469094	22	9	urban	no education	middle	no or unsure	not a big problem	no	married	currently in union/living with a man	no	no	yes	1	1	Once	20-29	Other relat/non-relatives	No method	Exposed	15-17 years	Not working	Yes	1 partner	6	10	9	8	2021	1460	44413	3	1999	1191	20-24	1	boucle du mouhoun, urban	boucle du mouhoun	muslim	other relative	not at all	at least once a week	at least once a week	no method	16	higher
9 11 2	BF8	9	469094	26	9	urban	secondary	richest	no or unsure	big problem	no	married	currently in union/living with a man	no	no	yes	1	1	Once	20-29	Wife	No method	Exposed	20+ years	White-collar/skilled	No	2-3 partners	11	2	9	8	2021	1460	44415	11	1994	1139	25-29	1	boucle du mouhoun, urban	boucle du mouhoun	muslim	wife	not at all	less than once a week	at least once a week	no method	20	no education
9 16 2	BF8	9	469094	31	9	urban	secondary	middle	no or unsure	big problem	no	married	currently in union/living with a man	yes	no	no	0	0	Never tested	30-39	Wife	No method	Exposed	15-17 years	Agricultural	No	1 partner	16	2	9	8	2021	1460	44414	4	1990	1084	30-34	1	boucle du mouhoun, urban	boucle du mouhoun	muslim	wife	not at all	less than once a week	not at all	no method	17	primary
9 21 2	BF8	9	469094	41	9	urban	secondary	richest	no or unsure	big problem	no	married	currently in union/living with a man	no	no	no	0	0	Never tested	40-49	Wife	No method	Exposed	Never had sex	Not working	No	1 partner	21	2	9	8	2021	1460	44413	1	1980	961	40-44	1	boucle du mouhoun, urban	boucle du mouhoun	catholic	wife	at least once a week	at least once a week	less than once a week	no method	inconsistent	secondary
9 21 4	BF8	9	469094	17	9	urban	secondary	richest	no or unsure	big problem	yes	never in union	never in union	no	no	no	0	0	Never tested	15-19	Child	No method	Exposed	Never had sex	Not working	No	Never had sex	21	4	9	8	2021	1460	44434	6	2004	1254	15-19	1	boucle du mouhoun, urban	boucle du mouhoun	catholic	daughter	at least once a week	at least once a week	at least once a week	no method	not had sex
9 26 2	BF8	9	469094	25	9	urban	primary	richer	no or unsure	not a big problem	no	married	currently in union/living with a man	no	no	no	0	0	Never tested	20-29	Wife	Modern	Exposed	15-17 years	Not working	No	1 partner	26	2	9	8	2021	1460	44414	6	1996	1158	25-29	1	boucle du mouhoun, urban	boucle du mouhoun	catholic	wife	not at all	at least once a week	at least once a week	modern method	16	no education
9 30 2	BF8	9	469094	33	9	urban	no education	middle	no or unsure	not a big problem	no	married	currently in union/living with a man	no	no	no	0	0	Never tested	30-39	Wife	No method	Exposed	15-17 years	Not working	No	1 partner	30	2	9	8	2021	1460	44415	11	1987	1055	30-34	1	boucle du mouhoun, urban	boucle du mouhoun	muslim	wife	not at all	at least once a week	at least once a week	no method	17	primary
9 35 3	BF8	9	469094	49	9	urban	no education	poorest	no or unsure	not a big problem	no	married	currently in union/living with a man	no	no	no	0	0	Never tested	40-49	Other relat/non-relatives	No method	Exposed	18-19 years	Not working	No	1 partner	35	3	9	8	2021	1460	44415	1	1972	865	45-49	1	boucle du mouhoun, urban	boucle du mouhoun	muslim	other relative	not at all	at least once a week	not at all	no method	18	no education
9 35 4	BF8	9	469094	23	9	urban	no education	poorest	no or unsure	not a big problem	no	married	currently in union/living with a man	no	no	no	0	0	Never tested	20-29	Wife	No method	Exposed	15-17 years	Not working	No	1 partner	35	4	9	8	2021	1460	44414	4	1998	1180	20-24	1	boucle du mouhoun, urban	boucle du mouhoun	muslim	wife	not at all	at least once a week	not at all	no method	17	no education
9 35 5	BF8	9	469094	20	9	urban	no education	poorest	yes	not a big problem	no	married	currently in union/living with a man	no	no	no	0	0	Never tested	20-29	Child	No method	Exposed	15-17 years	Not working	No	1 partner	35	5	9	8	2021	1460	44414	11	2000	1211	20-24	1	boucle du mouhoun, urban	boucle du mouhoun	muslim	daughter-in-law	not at all	at least once a week	at least once a week	no method	17	no education
9 40 2	BF8	9	469094	20	9	urban	primary	richer	no or unsure	not a big problem	no	married	currently in union/living with a man	no	no	yes	1	1	Once	20-29	Wife	No method	Exposed	Never had sex	Not working	Yes	2-3 partners	40	2	9	8	2021	1460	44413	11	2000	1211	20-24	1	boucle du mouhoun, urban	boucle du mouhoun	muslim	wife	not at all	less than once a week	at least once a week	no method	inconsistent	no education
9 45 3	BF8	9	469094	35	9	urban	no education	poorer	no or unsure	not a big problem	no	married	currently in union/living with a man	yes	no	yes	1	1	Once	30-39	Child	No method	Exposed	15-17 years	White-collar/skilled	No	1 partner	45	3	9	8	2021	1460	44413	7	1986	1039	35-39	1	boucle du mouhoun, urban	boucle du mouhoun	muslim	daughter-in-law	not at all	at least once a week	not at all	no method	17	no education
9 50 11	BF8	9	469094	39	9	urban	no education	richer	no or unsure	not a big problem	no	married	currently in union/living with a man	yes	no	no	0	0	Never tested	30-39	Child	No method	Exposed	15-17 years	Agricultural	No	1 partner	50	11	9	8	2021	1460	44414	1	1982	985	35-39	1	boucle du mouhoun, urban	boucle du mouhoun	muslim	daughter-in-law	not at all	less than once a week	not at all	no method	17	no education
9 50 12	BF8	9	469094	30	9	urban	secondary	richer	no or unsure	not a big problem	no	married	currently in union/living with a man	yes	no	no	0	0	Never tested	30-39	Child	Modern	Non-exposed	15-17 years	Agricultural	No	1 partner	50	12	9	8	2021	1460	44414	1	1991	1093	30-34	1	boucle du mouhoun, urban	boucle du mouhoun	muslim	daughter-in-law	not at all	not at all	not at all	modern method	15	no education
9 55 2	BF8	9	469094	35	9	urban	no education	richer	no or unsure	big problem	no	married	currently in union/living with a man	no	yes	yes	1	1	Once	30-39	Wife	Modern	Exposed	15-17 years	Not working	No	2-3 partners	55	2	9	8	2021	1460	44414	7	1986	1039	35-39	1	boucle du mouhoun, urban	boucle du mouhoun	muslim	wife	not at all	not at all	less than once a week	modern method	15	secondary
9 60 2	BF8	9	469094	27	9	urban	secondary	poorer	no or unsure	not a big problem	no	married	currently in union/living with a man	yes	no	no	0	0	Never tested	20-29	Wife	Modern	Non-exposed	18-19 years	Agricultural	No	1 partner	60	2	9	8	2021	1460	44413	5	1994	1133	25-29	1	boucle du mouhoun, urban	boucle du mouhoun	muslim	wife	not at all	not at all	not at all	modern method	19	primary
9 64 2	BF8	9	469094	21	9	urban	no education	richer	yes	not a big problem	no	married	currently in union/living with a man	yes	no	yes	3	3	2-3 times	20-29	Wife	No method	Exposed	15-17 years	Manual labor	Yes	Never had sex	64	2	9	8	2021	1460	44415	5	2000	1205	20-24	1	boucle du mouhoun, urban	boucle du mouhoun	muslim	wife	not at all	at least once a week	at least once a week	no method	15	no education
9 69 6	BF8	9	469094	34	9	urban	secondary	richest	no or unsure	big problem	no	married	currently in union/living with a man	no	no	no	0	0	Never tested	30-39	Wife	Modern	Exposed	15-17 years	Not working	No	1 partner	69	6	9	8	2021	1460	44414	12	1986	1044	30-34	1	boucle du mouhoun, urban	boucle du mouhoun	muslim	wife	not at all	at least once a week	at least once a week	modern method	17	primary
9 74 4	BF8	9	469094	16	9	urban	secondary	richer	no or unsure	big problem	no	never in union	never in union	no	no	no	0	0	Never tested	15-19	Child	No method	Exposed	Never had sex	Not working	Yes	Never had sex	74	4	9	8	2021	1460	44413	3	2005	1263	15-19	1	boucle du mouhoun, urban	boucle du mouhoun	muslim	granddaughter	not at all	at least once a week	at least once a week	no method	not had sex
9 74 8	BF8	9	469094	35	9	urban	no education	richer	no or unsure	big problem	no	married	currently in union/living with a man	yes	no	no	0	0	Never tested	30-39	Child	No method	Exposed	18-19 years	Agricultural	No	1 partner	74	8	9	8	2021	1460	44413	3	1986	1035	35-39	1	boucle du mouhoun, urban	boucle du mouhoun	muslim	daughter-in-law	not at all	at least once a week	at least once a week	no method	18	don't know
9 84 2	BF8	9	469094	29	9	urban	no education	poorest	no or unsure	not a big problem	no	married	currently in union/living with a man	no	no	no	0	0	Never tested	20-29	Wife	Modern	Non-exposed	15-17 years	Not working	No	2-3 partners	84	2	9	8	2021	1460	44415	1	1992	1105	25-29	1	boucle du mouhoun, urban	boucle du mouhoun	muslim	wife	not at all	not at all	not at all	modern method	16	no education
9 93 2	BF8	9	469094	40	9	urban	primary	middle	no or unsure	not a big problem	no	married	currently in union/living with a man	yes	no	no	0	0	Never tested	40-49	Wife	Modern	Non-exposed	18-19 years	White-collar/skilled	No	1 partner	93	2	9	8	2021	1460	44414	5	1981	977	40-44	1	boucle du mouhoun, urban	boucle du mouhoun	muslim	wife	not at all	not at all	not at all	modern method	18	no education
9 103 2	BF8	9	469094	33	9	urban	no education	richest	no or unsure	not a big problem	no	married	currently in union/living with a man	no	no	no	0	0	Never tested	30-39	Wife	No method	Exposed	18-19 years	Not working	No	1 partner	103	2	9	8	2021	1460	44414	1	1988	1057	30-34	1	boucle du mouhoun, urban	boucle du mouhoun	muslim	wife	not at all	at least once a week	at least once a week	no method	18	no education
9 103 4	BF8	9	469094	27	9	urban	no education	richest	yes	not a big problem	no	married	currently in union/living with a man	no	no	no	0	0	Never tested	20-29	Other relat/non-relatives	No method	Exposed	18-19 years	Not working	No	1 partner	103	4	9	8	2021	1460	44415	7	1994	1135	25-29	1	boucle du mouhoun, urban	boucle du mouhoun	muslim	other relative	not at all	at least once a week	at least once a week	no method	18	no education
9 103 6	BF8	9	469094	20	9	urban	no education	richest	no or unsure	not a big problem	no	married	currently in union/living with a man	no	no	no	0	0	Never tested	20-29	Other relat/non-relatives	Modern	Exposed	18-19 years	Not working	No	1 partner	103	6	9	8	2021	1460	44415	7	2001	1219	20-24	1	boucle du mouhoun, urban	boucle du mouhoun	muslim	other relative	not at all	at least once a week	at least once a week	modern method	19	secondary
9 108 2	BF8	9	469094	26	9	urban	secondary	middle	yes	big problem	no	never in union	never in union	yes	yes	yes	1	1	Once	20-29	Other relat/non-relatives	No method	Exposed	20+ years	Agricultural	No	1 partner	108	2	9	8	2021	1460	44414	11	1994	1139	25-29	1	boucle du mouhoun, urban	boucle du mouhoun	muslim	sister	not at all	at least once a week	at least once a week	no method	22
9 113 2	BF8	9	469094	28	9	urban	no education	richer	no or unsure	big problem	no	no longer living together/separated	formerly in union/living with a man	yes	no	no	0	0	Never tested	20-29	Child	No method	Non-exposed	15-17 years	Agricultural	No	2-3 partners	113	2	9	8	2021	1460	44434	8	1993	1124	25-29	1	boucle du mouhoun, urban	boucle du mouhoun	muslim	daughter	not at all	not at all	not at all	no method	17
9 118 2	BF8	9	469094	24	9	urban	secondary	middle	no or unsure	big problem	no	married	currently in union/living with a man	no	no	yes	1	1	Once	20-29	Wife	Modern	Exposed	20+ years	Not working	Yes	1 partner	118	2	9	8	2021	1460	44415	1	1997	1165	20-24	1	boucle du mouhoun, urban	boucle du mouhoun	catholic	wife	at least once a week	less than once a week	not at all	modern method	20	secondary
9 123 2	BF8	9	469094	39	9	urban	secondary	richer	no or unsure	not a big problem	no	married	currently in union/living with a man	no	no	no	0	0	Never tested	30-39	Wife	Modern	Exposed	15-17 years	Not working	No	1 partner	123	2	9	8	2021	1460	44415	11	1981	983	35-39	1	boucle du mouhoun, urban	boucle du mouhoun	muslim	wife	not at all	at least once a week	at least once a week	modern method	16	primary
10 9 1	BF8	10	577445	30	10	urban	secondary	richest	no or unsure	not a big problem	no	married	currently in union/living with a man	no	no	yes	1	1	Once	30-39	Head	Modern	Exposed	15-17 years	Not working	No	1 partner	9	1	10	8	2021	1460	44409	7	1991	1099	30-34	1	boucle du mouhoun, urban	boucle du mouhoun	muslim	head	not at all	at least once a week	at least once a week	modern method	15	no education
10 20 1	BF8	10	577445	41	10	urban	secondary	richest	no or unsure	not a big problem	no	married	currently in union/living with a man	yes	yes	yes	8	8	4 or more	40-49	Head	Modern	Exposed	18-19 years	White-collar/skilled	No	2-3 partners	20	1	10	8	2021	1460	44409	1	1980	961	40-44	1	boucle du mouhoun, urban	boucle du mouhoun	muslim	head	not at all	at least once a week	at least once a week	modern method	19	secondary
10 40 2	BF8	10	577445	29	10	urban	primary	richest	no or unsure	not a big problem	no	married	currently in union/living with a man	no	no	yes	1	1	Once	20-29	Wife	Modern	Exposed	15-17 years	White-collar/skilled	No	1 partner	40	2	10	8	2021	1460	44411	7	1992	1111	25-29	1	boucle du mouhoun, urban	boucle du mouhoun	muslim	wife	not at all	at least once a week	at least once a week	modern method	17	secondary
10 50 2	BF8	10	577445	25	10	urban	secondary	richest	yes	not a big problem	no	married	currently in union/living with a man	no	no	yes	1	1	Once	20-29	Wife	No method	Exposed	18-19 years	Not working	No	1 partner	50	2	10	8	2021	1460	44410	1	1996	1153	25-29	1	boucle du mouhoun, urban	boucle du mouhoun	catholic	wife	not at all	at least once a week	at least once a week	no method	18	higher
10 70 2	BF8	10	577445	33	10	urban	no education	poorer	no or unsure	not a big problem	no	married	currently in union/living with a man	no	no	no	0	0	Never tested	30-39	Wife	No method	Exposed	18-19 years	White-collar/skilled	No	1 partner	70	2	10	8	2021	1460	44410	5	1988	1061	30-34	1	boucle du mouhoun, urban	boucle du mouhoun	muslim	wife	not at all	at least once a week	not at all	no method	18	no education
10 90 5	BF8	10	577445	18	10	urban	no education	richest	no or unsure	not a big problem	no	never in union	never in union	yes	no	no	0	0	Never tested	15-19	Other relat/non-relatives	No method	Exposed	Never had sex	Manual labor	No	Never had sex	90	5	10	8	2021	1460	44410	1	2003	1237	15-19	1	boucle du mouhoun, urban	boucle du mouhoun	catholic	not related	not at all	not at all	at least once a week	no method	not had sex
10 100 2	BF8	10	577445	40	10	urban	no education	richest	no or unsure	not a big problem	no	married	currently in union/living with a man	no	no	yes	1	1	Once	40-49	Wife	No method	Exposed	15-17 years	Not working	No	2-3 partners	100	2	10	8	2021	1460	44409	1	1981	973	40-44	1	boucle du mouhoun, urban	boucle du mouhoun	muslim	wife	not at all	at least once a week	at least once a week	no method	15	secondary
10 111 2	BF8	10	577445	29	10	urban	secondary	richer	no or unsure	big problem	no	married	currently in union/living with a man	yes	no	yes	1	1	Once	20-29	Wife	Modern	Exposed	Never had sex	Agricultural	No	2-3 partners	111	2	10	8	2021	1460	44409	11	1991	1103	25-29	1	boucle du mouhoun, urban	boucle du mouhoun	muslim	wife	not at all	less than once a week	less than once a week	modern method	inconsistent	primary
10 121 2	BF8	10	577445	17	10	urban	secondary	richer	no or unsure	not a big problem	no	living with partner	currently in union/living with a man	no	no	yes	1	1	Once	15-19	Wife	No method	Exposed	15-17 years	Not working	Yes	Never had sex	121	2	10	7	2021	1459	44408	12	2003	1248	15-19	1	boucle du mouhoun, urban	boucle du mouhoun	muslim	wife	not at all	at least once a week	at least once a week	no method	15	primary
10 131 2	BF8	10	577445	27	10	urban	no education	richer	no or unsure	big problem	no	living with partner	currently in union/living with a man	yes	no	yes	1	1	Once	20-29	Wife	No method	Exposed	18-19 years	Manual labor	No	1 partner	131	2	10	8	2021	1460	44411	1	1994	1129	25-29	1	boucle du mouhoun, urban	boucle du mouhoun	protestant	wife	not at all	at least once a week	less than once a week	no method	19	secondary
10 141 2	BF8	10	577445	26	10	urban	secondary	richest	no or unsure	not a big problem	no	married	currently in union/living with a man	yes	yes	yes	3	3	2-3 times	20-29	Wife	No method	Exposed	20+ years	Manual labor	No	1 partner	141	2	10	8	2021	1460	44409	7	1995	1147	25-29	1	boucle du mouhoun, urban	boucle du mouhoun	catholic	wife	at least once a week	at least once a week	at least once a week	no method	23	higher
10 161 2	BF8	10	577445	22	10	urban	primary	middle	no or unsure	not a big problem	no	married	currently in union/living with a man	no	no	yes	2	2	2-3 times	20-29	Wife	Modern	Non-exposed	Never had sex	Not working	No	Never had sex	161	2	10	8	2021	1460	44411	3	1999	1191	20-24	1	boucle du mouhoun, urban	boucle du mouhoun	catholic	wife	not at all	not at all	not at all	modern method	inconsistent	primary
10 171 2	BF8	10	577445	21	10	urban	higher	richer	yes	big problem	no	married	currently in union/living with a man	no	no	yes	1	1	Once	20-29	Wife	No method	Exposed	18-19 years	Not working	Yes	1 partner	171	2	10	8	2021	1460	44409	12	1999	1200	20-24	1	boucle du mouhoun, urban	boucle du mouhoun	muslim	wife	less than once a week	at least once a week	less than once a week	no method	18	secondary
10 181 1	BF8	10	577445	45	10	urban	no education	middle	no or unsure	not a big problem	no	married	currently in union/living with a man	yes	no	no	0	0	Never tested	40-49	Head	No method	Non-exposed	15-17 years	Agricultural	No	2-3 partners	181	1	10	8	2021	1460	44412	12	1975	912	45-49	1	boucle du mouhoun, urban	boucle du mouhoun	protestant	head	not at all	not at all	not at all	no method	16	no education
10 181 3	BF8	10	577445	19	10	urban	no education	middle	no or unsure	not a big problem	no	never in union	never in union	no	no	yes	1	1	Once	15-19	Child	Modern	Non-exposed	<15 years	Not working	No	1 partner	181	3	10	8	2021	1460	44412	8	2002	1232	15-19	1	boucle du mouhoun, urban	boucle du mouhoun	protestant	daughter	not at all	not at all	not at all	modern method	13
10 191 2	BF8	10	577445	20	10	urban	secondary	poorer	no or unsure	not a big problem	no	living with partner	currently in union/living with a man	yes	no	yes	1	1	Once	20-29	Wife	No method	Exposed	18-19 years	Manual labor	No	1 partner	191	2	10	8	2021	1460	44410	8	2001	1220	20-24	1	boucle du mouhoun, urban	boucle du mouhoun	catholic	wife	less than once a week	not at all	not at all	no method	18	no education
10 191 4	BF8	10	577445	44	10	urban	primary	poorer	no or unsure	not a big problem	no	married	currently in union/living with a man	no	no	yes	1	1	Once	40-49	Other relat/non-relatives	Modern	Exposed	18-19 years	Not working	No	1 partner	191	4	10	8	2021	1460	44410	5	1977	929	40-44	1	boucle du mouhoun, urban	boucle du mouhoun	catholic	mother	not at all	less than once a week	not at all	modern method	18	primary
10 202 2	BF8	10	577445	24	10	urban	primary	poorer	no or unsure	big problem	no	married	currently in union/living with a man	yes	no	yes	1	1	Once	20-29	Wife	Modern	Non-exposed	15-17 years	Manual labor	No	1 partner	202	2	10	8	2021	1460	44409	12	1996	1164	20-24	1	boucle du mouhoun, urban	boucle du mouhoun	catholic	wife	not at all	not at all	not at all	modern method	16	don't know
10 212 2	BF8	10	577445	43	10	urban	primary	richer	no or unsure	big problem	no	married	currently in union/living with a man	no	no	no	0	0	Never tested	40-49	Wife	No method	Exposed	20+ years	White-collar/skilled	No	1 partner	212	2	10	8	2021	1460	44410	5	1978	941	40-44	1	boucle du mouhoun, urban	boucle du mouhoun	muslim	wife	not at all	not at all	at least once a week	no method	21	no education
10 222 2	BF8	10	577445	34	10	urban	no education	middle	no or unsure	not a big problem	no	married	currently in union/living with a man	no	no	yes	1	1	Once	30-39	Wife	Modern	Exposed	15-17 years	White-collar/skilled	No	2-3 partners	222	2	10	8	2021	1460	44412	12	1986	1044	30-34	1	boucle du mouhoun, urban	boucle du mouhoun	muslim	wife	not at all	at least once a week	at least once a week	modern method	15	secondary
10 232 2	BF8	10	577445	23	10	urban	primary	middle	no or unsure	not a big problem	no	married	currently in union/living with a man	no	no	yes	1	1	Once	20-29	Wife	Modern	Non-exposed	20+ years	Not working	No	1 partner	232	2	10	8	2021	1460	44411	4	1998	1180	20-24	1	boucle du mouhoun, urban	boucle du mouhoun	muslim	wife	not at all	not at all	not at all	modern method	20	primary
10 242 2	BF8	10	577445	26	10	urban	primary	poorest	yes	not a big problem	no	married	currently in union/living with a man	no	no	yes	1	1	Once	20-29	Wife	No method	Exposed	18-19 years	Not working	No	1 partner	242	2	10	8	2021	1460	44409	1	1995	1141	25-29	1	boucle du mouhoun, urban	boucle du mouhoun	catholic	wife	not at all	at least once a week	not at all	no method	18	primary
10 252 3	BF8	10	577445	41	10	urban	no education	middle	no or unsure	big problem	no	married	currently in union/living with a man	no	no	yes	1	1	Once	40-49	Wife	No method	Exposed	15-17 years	Not working	No	1 partner	252	3	10	8	2021	1460	44410	1	1980	961	40-44	1	boucle du mouhoun, urban	boucle du mouhoun	muslim	wife	not at all	at least once a week	not at all	no method	17	no education
10 252 11	BF8	10	577445	36	10	urban	no education	middle	no or unsure	not a big problem	no	married	currently in union/living with a man	yes	yes	yes	2	2	2-3 times	30-39	Other relat/non-relatives	No method	Exposed	15-17 years	Manual labor	No	2-3 partners	252	11	10	8	2021	1460	44410	3	1985	1023	35-39	1	boucle du mouhoun, urban	boucle du mouhoun	muslim	other relative	not at all	less than once a week	less than once a week	no method	17	no education
10 262 2	BF8	10	577445	40	10	urban	no education	poorest	no or unsure	not a big problem	no	married	currently in union/living with a man	no	no	yes	1	1	Once	40-49	Wife	Modern	Exposed	15-17 years	Not working	No	1 partner	262	2	10	8	2021	1460	44409	2	1981	974	40-44	1	boucle du mouhoun, urban	boucle du mouhoun	catholic	wife	not at all	at least once a week	at least once a week	modern method	15	no education
10 262 3	BF8	10	577445	19	10	urban	secondary	poorest	no or unsure	not a big problem	no	never in union	never in union	no	no	yes	1	1	Once	15-19	Child	No method	Exposed	Never had sex	Not working	No	Never had sex	262	3	10	8	2021	1460	44409	1	2002	1225	15-19	1	boucle du mouhoun, urban	boucle du mouhoun	catholic	daughter	not at all	at least once a week	not at all	no method	not had sex
11 3 2	BF8	11	1472841	31	11	rural	no education	richer	no or unsure	not a big problem	no	living with partner	currently in union/living with a man	yes	no	yes	3	3	2-3 times	30-39	Wife	No method	Non-exposed	15-17 years	Agricultural	No	2-3 partners	3	2	11	9	2021	1461	44449	5	1990	1085	30-34	2	boucle du mouhoun, rural	boucle du mouhoun	catholic	wife	not at all	not at all	not at all	no method	17	no education
11 3 8	BF8	11	1472841	17	11	rural	secondary	richer	no or unsure	not a big problem	no	never in union	never in union	yes	yes	no	0	0	Never tested	15-19	Other relat/non-relatives	No method	Exposed	15-17 years	Agricultural	No	1 partner	3	8	11	9	2021	1461	44449	1	2004	1249	15-19	2	boucle du mouhoun, rural	boucle du mouhoun	protestant	other relative	not at all	less than once a week	not at all	no method	17
11 7 3	BF8	11	1472841	20	11	rural	primary	poorer	no or unsure	not a big problem	no	never in union	never in union	yes	no	no	0	0	Never tested	20-29	Child	Modern	Exposed	15-17 years	Agricultural	No	1 partner	7	3	11	9	2021	1461	44449	1	2001	1213	20-24	2	boucle du mouhoun, rural	boucle du mouhoun	protestant	daughter	not at all	less than once a week	not at all	modern method	17
11 11 2	BF8	11	1472841	47	11	rural	primary	middle	no or unsure	not a big problem	no	living with partner	currently in union/living with a man	yes	no	yes	2	2	2-3 times	40-49	Wife	Modern	Exposed	15-17 years	Agricultural	No	2-3 partners	11	2	11	9	2021	1461	44449	9	1974	897	45-49	2	boucle du mouhoun, rural	boucle du mouhoun	protestant	wife	not at all	less than once a week	less than once a week	modern method	17	primary
11 16 1	BF8	11	1472841	30	11	rural	secondary	richer	no or unsure	not a big problem	yes	living with partner	currently in union/living with a man	yes	yes	yes	2	2	2-3 times	30-39	Head	Modern	Exposed	15-17 years	White-collar/skilled	No	2-3 partners	16	1	11	9	2021	1461	44449	1	1991	1093	30-34	2	boucle du mouhoun, rural	boucle du mouhoun	muslim	head	not at all	less than once a week	less than once a week	modern method	17	secondary
11 20 2	BF8	11	1472841	24	11	rural	no education	poorest	no or unsure	not a big problem	no	living with partner	currently in union/living with a man	yes	no	yes	2	2	2-3 times	20-29	Wife	No method	Non-exposed	15-17 years	Agricultural	Yes	1 partner	20	2	11	9	2021	1461	44447	9	1997	1173	20-24	2	boucle du mouhoun, rural	boucle du mouhoun	protestant	wife	not at all	not at all	not at all	no method	16	primary
11 24 2	BF8	11	1472841	46	11	rural	no education	richer	no or unsure	not a big problem	no	living with partner	currently in union/living with a man	yes	no	yes	1	1	Once	40-49	Wife	No method	Exposed	15-17 years	Agricultural	No	1 partner	24	2	11	9	2021	1461	44448	9	1975	909	45-49	2	boucle du mouhoun, rural	boucle du mouhoun	protestant	wife	not at all	less than once a week	not at all	no method	17	no education
11 28 2	BF8	11	1472841	35	11	rural	no education	middle	no or unsure	not a big problem	no	living with partner	currently in union/living with a man	yes	no	yes	1	1	Once	30-39	Wife	No method	Exposed	18-19 years	Agricultural	No	1 partner	28	2	11	9	2021	1461	44449	5	1986	1037	35-39	2	boucle du mouhoun, rural	boucle du mouhoun	protestant	wife	not at all	less than once a week	not at all	no method	19	no education
11 32 2	BF8	11	1472841	33	11	rural	primary	richer	no or unsure	not a big problem	no	married	currently in union/living with a man	yes	no	yes	2	2	2-3 times	30-39	Wife	Modern	Exposed	20+ years	Agricultural	No	1 partner	32	2	11	9	2021	1461	44449	1	1988	1057	30-34	2	boucle du mouhoun, rural	boucle du mouhoun	protestant	wife	less than once a week	at least once a week	at least once a week	modern method	25	secondary
11 36 5	BF8	11	1472841	40	11	rural	no education	middle	no or unsure	not a big problem	no	living with partner	currently in union/living with a man	yes	no	no	0	0	Never tested	40-49	Wife	No method	Exposed	20+ years	White-collar/skilled	No	1 partner	36	5	11	9	2021	1461	44448	9	1981	981	40-44	2	boucle du mouhoun, rural	boucle du mouhoun	protestant	wife	not at all	less than once a week	not at all	no method	21	no education
11 36 6	BF8	11	1472841	15	11	rural	secondary	middle	no or unsure	not a big problem	no	never in union	never in union	no	no	no	0	0	Never tested	15-19	Child	No method	Non-exposed	Never had sex	Not working	No	Never had sex	36	6	11	9	2021	1461	44449	10	2005	1270	15-19	2	boucle du mouhoun, rural	boucle du mouhoun	protestant	daughter	not at all	not at all	not at all	no method	not had sex
11 40 2	BF8	11	1472841	29	11	rural	no education	richer	no or unsure	not a big problem	no	living with partner	currently in union/living with a man	yes	no	yes	2	2	2-3 times	20-29	Wife	No method	Exposed	20+ years	Agricultural	No	1 partner	40	2	11	9	2021	1461	44449	3	1992	1107	25-29	2	boucle du mouhoun, rural	boucle du mouhoun	protestant	wife	not at all	less than once a week	not at all	no method	20	no education
11 44 2	BF8	11	1472841	20	11	rural	no education	poorer	no or unsure	not a big problem	no	living with partner	currently in union/living with a man	yes	no	no	0	0	Never tested	20-29	Wife	Modern	Exposed	<15 years	Agricultural	No	1 partner	44	2	11	9	2021	1461	44448	4	2001	1216	20-24	2	boucle du mouhoun, rural	boucle du mouhoun	catholic	wife	not at all	less than once a week	not at all	modern method	14	primary
11 48 1	BF8	11	1472841	37	11	rural	no education	poorer	no or unsure	not a big problem	no	living with partner	currently in union/living with a man	yes	yes	yes	2	2	2-3 times	30-39	Head	No method	Non-exposed	15-17 years	Agricultural	No	2-3 partners	48	1	11	9	2021	1461	44449	5	1984	1013	35-39	2	boucle du mouhoun, rural	boucle du mouhoun	protestant	head	not at all	not at all	not at all	no method	16	no education
11 48 3	BF8	11	1472841	17	11	rural	secondary	poorer	no or unsure	not a big problem	no	never in union	never in union	yes	yes	no	0	0	Never tested	15-19	Child	No method	Exposed	Never had sex	Agricultural	No	Never had sex	48	3	11	9	2021	1461	44449	4	2004	1252	15-19	2	boucle du mouhoun, rural	boucle du mouhoun	protestant	daughter	not at all	at least once a week	less than once a week	no method	not had sex
11 52 2	BF8	11	1472841	49	11	rural	no education	middle	no or unsure	not a big problem	no	married	currently in union/living with a man	yes	no	no	0	0	Never tested	40-49	Wife	No method	Exposed	20+ years	Agricultural	No	1 partner	52	2	11	9	2021	1461	44448	1	1972	865	45-49	2	boucle du mouhoun, rural	boucle du mouhoun	catholic	wife	not at all	less than once a week	not at all	no method	22	no education
11 52 5	BF8	11	1472841	17	11	rural	secondary	middle	no or unsure	not a big problem	no	never in union	never in union	no	yes	no	0	0	Never tested	15-19	Child	No method	Exposed	Never had sex	Not working	Yes	Never had sex	52	5	11	9	2021	1461	44448	2	2004	1250	15-19	2	boucle du mouhoun, rural	boucle du mouhoun	catholic	daughter	not at all	less than once a week	not at all	no method	not had sex
11 52 6	BF8	11	1472841	15	11	rural	secondary	middle	no or unsure	not a big problem	no	never in union	never in union	no	no	no	0	0	Never tested	15-19	Child	No method	Non-exposed	Never had sex	Not working	Yes	Never had sex	52	6	11	9	2021	1461	44448	8	2006	1280	15-19	2	boucle du mouhoun, rural	boucle du mouhoun	catholic	daughter	not at all	not at all	not at all	no method	not had sex
11 60 2	BF8	11	1472841	42	11	rural	no education	middle	no or unsure	not a big problem	no	married	currently in union/living with a man	yes	no	no	0	0	Never tested	40-49	Wife	Modern	Exposed	18-19 years	Agricultural	No	1 partner	60	2	11	9	2021	1461	44448	9	1979	957	40-44	2	boucle du mouhoun, rural	boucle du mouhoun	catholic	wife	not at all	less than once a week	not at all	modern method	19	no education
11 60 3	BF8	11	1472841	15	11	rural	secondary	middle	no or unsure	not a big problem	no	never in union	never in union	no	no	no	0	0	Never tested	15-19	Child	No method	Exposed	Never had sex	Not working	No	Never had sex	60	3	11	9	2021	1461	44448	8	2006	1280	15-19	2	boucle du mouhoun, rural	boucle du mouhoun	catholic	daughter	not at all	less than once a week	not at all	no method	not had sex
11 68 2	BF8	11	1472841	32	11	rural	no education	middle	no or unsure	big problem	no	married	currently in union/living with a man	no	yes	yes	1	1	Once	30-39	Wife	Modern	Exposed	18-19 years	Not working	No	2-3 partners	68	2	11	9	2021	1461	44447	5	1989	1073	30-34	2	boucle du mouhoun, rural	boucle du mouhoun	muslim	wife	not at all	less than once a week	not at all	modern method	19	no education
11 72 2	BF8	11	1472841	23	11	rural	primary	poorer	no or unsure	not a big problem	no	married	currently in union/living with a man	yes	no	yes	2	2	2-3 times	20-29	Wife	Modern	Exposed	18-19 years	Agricultural	Yes	2-3 partners	72	2	11	9	2021	1461	44447	4	1998	1180	20-24	2	boucle du mouhoun, rural	boucle du mouhoun	muslim	wife	less than once a week	not at all	not at all	modern method	18	no education
11 76 2	BF8	11	1472841	30	11	rural	no education	middle	yes	not a big problem	no	married	currently in union/living with a man	yes	no	yes	2	2	2-3 times	30-39	Wife	No method	Exposed	15-17 years	Agricultural	No	4 or more	76	2	11	9	2021	1461	44448	1	1991	1093	30-34	2	boucle du mouhoun, rural	boucle du mouhoun	muslim	wife	not at all	at least once a week	less than once a week	no method	15	no education
11 80 2	BF8	11	1472841	31	11	rural	no education	poorer	no or unsure	not a big problem	no	married	currently in union/living with a man	yes	yes	yes	2	2	2-3 times	30-39	Wife	Modern	Exposed	15-17 years	Agricultural	No	2-3 partners	80	2	11	9	2021	1461	44448	1	1990	1081	30-34	2	boucle du mouhoun, rural	boucle du mouhoun	catholic	wife	not at all	at least once a week	not at all	modern method	17	no education
11 84 3	BF8	11	1472841	24	11	rural	primary	middle	no or unsure	not a big problem	no	married	currently in union/living with a man	yes	no	yes	5	5	4 or more	20-29	Child	Modern	Exposed	15-17 years	White-collar/skilled	No	1 partner	84	3	11	9	2021	1461	44448	10	1996	1162	20-24	2	boucle du mouhoun, rural	boucle du mouhoun	muslim	daughter-in-law	not at all	at least once a week	at least once a week	modern method	15	secondary
11 88 2	BF8	11	1472841	39	11	rural	no education	poorest	no or unsure	not a big problem	no	married	currently in union/living with a man	yes	yes	no	0	0	Never tested	30-39	Wife	No method	Exposed	Never had sex	Agricultural	No	1 partner	88	2	11	9	2021	1461	44448	8	1982	992	35-39	2	boucle du mouhoun, rural	boucle du mouhoun	muslim	wife	not at all	at least once a week	less than once a week	no method	inconsistent	no education
11 92 2	BF8	11	1472841	25	11	rural	secondary	poorer	no or unsure	not a big problem	no	married	currently in union/living with a man	yes	no	yes	2	2	2-3 times	20-29	Wife	No method	Exposed	18-19 years	Agricultural	No	2-3 partners	92	2	11	9	2021	1461	44448	1	1996	1153	25-29	2	boucle du mouhoun, rural	boucle du mouhoun	muslim	wife	not at all	less than once a week	not at all	no method	18	no education
11 96 2	BF8	11	1472841	40	11	rural	no education	poorest	no or unsure	not a big problem	no	married	currently in union/living with a man	yes	no	yes	1	1	Once	40-49	Wife	No method	Exposed	Never had sex	Agricultural	No	1 partner	96	2	11	9	2021	1461	44447	1	1981	973	40-44	2	boucle du mouhoun, rural	boucle du mouhoun	muslim	wife	not at all	at least once a week	not at all	no method	inconsistent	primary
11 96 7	BF8	11	1472841	15	11	rural	primary	poorest	no or unsure	not a big problem	no	never in union	never in union	yes	no	no	0	0	Never tested	15-19	Child	No method	Exposed	Never had sex	Agricultural	No	Never had sex	96	7	11	9	2021	1461	44447	5	2006	1277	15-19	2	boucle du mouhoun, rural	boucle du mouhoun	muslim	daughter	not at all	at least once a week	less than once a week	no method	not had sex
11 100 1	BF8	11	1472841	36	11	rural	no education	richer	no or unsure	not a big problem	no	divorced	formerly in union/living with a man	yes	yes	yes	4	4	4 or more	30-39	Head	Modern	Exposed	15-17 years	Manual labor	No	4 or more	100	1	11	9	2021	1461	44447	8	1985	1028	35-39	2	boucle du mouhoun, rural	boucle du mouhoun	catholic	head	not at all	at least once a week	less than once a week	modern method	16
11 100 2	BF8	11	1472841	15	11	rural	secondary	richer	no or unsure	not a big problem	no	never in union	never in union	yes	yes	no	0	0	Never tested	15-19	Child	No method	Exposed	Never had sex	Manual labor	No	Never had sex	100	2	11	9	2021	1461	44447	3	2006	1275	15-19	2	boucle du mouhoun, rural	boucle du mouhoun	catholic	daughter	not at all	at least once a week	less than once a week	no method	not had sex
11 104 2	BF8	11	1472841	36	11	rural	primary	middle	no or unsure	not a big problem	no	married	currently in union/living with a man	yes	no	yes	5	5	4 or more	30-39	Wife	Modern	Exposed	<15 years	Agricultural	No	1 partner	104	2	11	9	2021	1461	44449	1	1985	1021	35-39	2	boucle du mouhoun, rural	boucle du mouhoun	catholic	wife	not at all	at least once a week	not at all	modern method	14	primary
11 104 3	BF8	11	1472841	19	11	rural	primary	middle	no or unsure	not a big problem	no	never in union	never in union	yes	yes	yes	1	1	Once	15-19	Child	No method	Exposed	15-17 years	Manual labor	No	2-3 partners	104	3	11	9	2021	1461	44449	7	2002	1231	15-19	2	boucle du mouhoun, rural	boucle du mouhoun	catholic	daughter	not at all	not at all	at least once a week	no method	17
11 104 4	BF8	11	1472841	15	11	rural	secondary	middle	no or unsure	not a big problem	no	never in union	never in union	no	yes	no	0	0	Never tested	15-19	Child	No method	Exposed	Never had sex	Not working	No	Never had sex	104	4	11	9	2021	1461	44449	10	2005	1270	15-19	2	boucle du mouhoun, rural	boucle du mouhoun	catholic	daughter	not at all	not at all	less than once a week	no method	not had sex
11 104 8	BF8	11	1472841	25	11	rural	secondary	middle	yes	not a big problem	no	married	currently in union/living with a man	yes	yes	yes	5	5	4 or more	20-29	Wife	No method	Exposed	15-17 years	Agricultural	No	4 or more	104	8	11	9	2021	1461	44449	1	1996	1153	25-29	2	boucle du mouhoun, rural	boucle du mouhoun	catholic	wife	not at all	at least once a week	less than once a week	no method	15	primary
11 104 13	BF8	11	1472841	15	11	rural	secondary	middle	no or unsure	not a big problem	no	never in union	never in union	yes	yes	yes	1	1	Once	15-19	Child	No method	Exposed	<15 years	Agricultural	No	1 partner	104	13	11	9	2021	1461	44449	5	2006	1277	15-19	2	boucle du mouhoun, rural	boucle du mouhoun	catholic	daughter	not at all	at least once a week	at least once a week	no method	14
12 4 3	BF8	12	1416906	30	12	rural	primary	middle	no or unsure	big problem	no	married	currently in union/living with a man	yes	yes	yes	3	3	2-3 times	30-39	Wife	No method	Exposed	15-17 years	Agricultural	No	2-3 partners	4	3	12	9	2021	1461	44446	5	1991	1097	30-34	2	boucle du mouhoun, rural	boucle du mouhoun	protestant	wife	at least once a week	at least once a week	less than once a week	no method	17	secondary
12 4 10	BF8	12	1416906	16	12	rural	secondary	middle	no or unsure	big problem	no	never in union	never in union	yes	yes	no	0	0	Never tested	15-19	Child	No method	Exposed	Never had sex	Agricultural	No	Never had sex	4	10	12	9	2021	1461	44446	7	2005	1267	15-19	2	boucle du mouhoun, rural	boucle du mouhoun	protestant	granddaughter	at least once a week	at least once a week	at least once a week	no method	not had sex
12 10 3	BF8	12	1416906	18	12	rural	secondary	richer	no or unsure	big problem	no	never in union	never in union	yes	yes	yes	2	2	2-3 times	15-19	Child	No method	Exposed	15-17 years	Agricultural	Yes	2-3 partners	10	3	12	9	2021	1461	44446	1	2003	1237	15-19	2	boucle du mouhoun, rural	boucle du mouhoun	protestant	granddaughter	not at all	at least once a week	at least once a week	no method	17
12 15 2	BF8	12	1416906	30	12	rural	no education	middle	no or unsure	big problem	no	married	currently in union/living with a man	yes	no	no	0	0	Never tested	30-39	Wife	Modern	Exposed	15-17 years	Agricultural	No	2-3 partners	15	2	12	9	2021	1461	44446	1	1991	1093	30-34	2	boucle du mouhoun, rural	boucle du mouhoun	protestant	wife	not at all	at least once a week	not at all	modern method	17	secondary
12 20 2	BF8	12	1416906	40	12	rural	no education	poorer	no or unsure	big problem	no	married	currently in union/living with a man	yes	no	yes	2	2	2-3 times	40-49	Wife	No method	Exposed	15-17 years	Agricultural	No	1 partner	20	2	12	9	2021	1461	44446	9	1981	981	40-44	2	boucle du mouhoun, rural	boucle du mouhoun	muslim	wife	not at all	at least once a week	not at all	no method	16	no education
12 30 2	BF8	12	1416906	26	12	rural	no education	middle	no or unsure	big problem	no	married	currently in union/living with a man	yes	no	no	0	0	Never tested	20-29	Wife	No method	Exposed	18-19 years	Agricultural	No	2-3 partners	30	2	12	9	2021	1461	44446	1	1995	1141	25-29	2	boucle du mouhoun, rural	boucle du mouhoun	muslim	wife	not at all	less than once a week	not at all	no method	19	secondary
12 30 6	BF8	12	1416906	20	12	rural	no education	middle	no or unsure	big problem	no	married	currently in union/living with a man	no	no	no	0	0	Never tested	20-29	Wife	No method	Exposed	18-19 years	Not working	No	1 partner	30	6	12	9	2021	1461	44446	1	2001	1213	20-24	2	boucle du mouhoun, rural	boucle du mouhoun	muslim	wife	not at all	less than once a week	not at all	no method	18	secondary
12 35 2	BF8	12	1416906	21	12	rural	no education	poorest	no or unsure	big problem	no	married	currently in union/living with a man	yes	no	yes	2	2	2-3 times	20-29	Wife	No method	Exposed	15-17 years	Agricultural	Yes	2-3 partners	35	2	12	9	2021	1461	44445	1	2000	1201	20-24	2	boucle du mouhoun, rural	boucle du mouhoun	muslim	wife	not at all	at least once a week	not at all	no method	16	no education
12 40 2	BF8	12	1416906	36	12	rural	no education	middle	no or unsure	big problem	no	married	currently in union/living with a man	yes	no	no	0	0	Never tested	30-39	Wife	No method	Exposed	15-17 years	Agricultural	No	1 partner	40	2	12	9	2021	1461	44446	1	1985	1021	35-39	2	boucle du mouhoun, rural	boucle du mouhoun	muslim	wife	not at all	less than once a week	not at all	no method	17	no education
12 40 9	BF8	12	1416906	29	12	rural	no education	middle	no or unsure	big problem	no	married	currently in union/living with a man	yes	no	no	0	0	Never tested	20-29	Wife	No method	Exposed	20+ years	Agricultural	No	2-3 partners	40	9	12	9	2021	1461	44446	1	1992	1105	25-29	2	boucle du mouhoun, rural	boucle du mouhoun	muslim	wife	not at all	at least once a week	not at all	no method	20	no education
12 45 2	BF8	12	1416906	36	12	rural	no education	middle	no or unsure	big problem	no	married	currently in union/living with a man	yes	no	no	0	0	Never tested	30-39	Wife	Modern	Non-exposed	15-17 years	Agricultural	No	4 or more	45	2	12	9	2021	1461	44445	1	1985	1021	35-39	2	boucle du mouhoun, rural	boucle du mouhoun	muslim	wife	not at all	not at all	not at all	modern method	17	no education
12 45 7	BF8	12	1416906	48	12	rural	no education	middle	no or unsure	big problem	no	married	currently in union/living with a man	yes	no	no	0	0	Never tested	40-49	Wife	Modern	Non-exposed	15-17 years	Agricultural	No	1 partner	45	7	12	9	2021	1461	44445	1	1973	877	45-49	2	boucle du mouhoun, rural	boucle du mouhoun	muslim	wife	not at all	not at all	not at all	modern method	17	no education
12 50 2	BF8	12	1416906	37	12	rural	no education	middle	no or unsure	big problem	no	married	currently in union/living with a man	yes	no	yes	1	1	Once	30-39	Wife	Modern	Exposed	15-17 years	Agricultural	No	1 partner	50	2	12	9	2021	1461	44446	1	1984	1009	35-39	2	boucle du mouhoun, rural	boucle du mouhoun	muslim	wife	not at all	at least once a week	not at all	modern method	17	no education
12 50 4	BF8	12	1416906	15	12	rural	no education	middle	no or unsure	big problem	no	never in union	never in union	no	no	no	0	0	Never tested	15-19	Child	No method	Exposed	Never had sex	Agricultural	No	Never had sex	50	4	12	9	2021	1461	44445	1	2006	1273	15-19	2	boucle du mouhoun, rural	boucle du mouhoun	muslim	daughter	not at all	at least once a week	not at all	no method	not had sex
12 50 8	BF8	12	1416906	25	12	rural	no education	middle	yes	big problem	no	married	currently in union/living with a man	yes	no	yes	3	3	2-3 times	20-29	Wife	No method	Exposed	15-17 years	Agricultural	No	2-3 partners	50	8	12	9	2021	1461	44445	1	1996	1153	25-29	2	boucle du mouhoun, rural	boucle du mouhoun	muslim	wife	not at all	at least once a week	not at all	no method	17	no education
12 56 2	BF8	12	1416906	30	12	rural	no education	richer	no or unsure	big problem	no	living with partner	currently in union/living with a man	yes	no	yes	2	2	2-3 times	30-39	Wife	No method	Exposed	15-17 years	Agricultural	No	2-3 partners	56	2	12	9	2021	1461	44446	4	1991	1096	30-34	2	boucle du mouhoun, rural	boucle du mouhoun	muslim	wife	not at all	less than once a week	less than once a week	no method	16	primary
12 61 2	BF8	12	1416906	31	12	rural	no education	middle	no or unsure	big problem	no	living with partner	currently in union/living with a man	yes	yes	yes	1	1	Once	30-39	Wife	Modern	Exposed	15-17 years	White-collar/skilled	No	2-3 partners	61	2	12	9	2021	1461	44446	12	1989	1080	30-34	2	boucle du mouhoun, rural	boucle du mouhoun	muslim	wife	not at all	not at all	less than once a week	modern method	17	primary
12 66 2	BF8	12	1416906	30	12	rural	no education	richer	no or unsure	big problem	no	living with partner	currently in union/living with a man	yes	no	yes	2	2	2-3 times	30-39	Wife	No method	Non-exposed	15-17 years	White-collar/skilled	No	1 partner	66	2	12	9	2021	1461	44446	8	1991	1100	30-34	2	boucle du mouhoun, rural	boucle du mouhoun	muslim	wife	not at all	not at all	not at all	no method	16	no education
12 66 8	BF8	12	1416906	21	12	rural	no education	richer	no or unsure	big problem	no	living with partner	currently in union/living with a man	yes	no	yes	1	1	Once	20-29	Wife	No method	Exposed	15-17 years	Agricultural	Yes	1 partner	66	8	12	9	2021	1461	44446	1	2000	1201	20-24	2	boucle du mouhoun, rural	boucle du mouhoun	muslim	wife	not at all	less than once a week	less than once a week	no method	16	no education
12 71 2	BF8	12	1416906	18	12	rural	no education	poorer	no or unsure	big problem	no	living with partner	currently in union/living with a man	yes	no	yes	1	1	Once	15-19	Wife	No method	Non-exposed	<15 years	Agricultural	No	1 partner	71	2	12	9	2021	1461	44446	9	2003	1245	15-19	2	boucle du mouhoun, rural	boucle du mouhoun	muslim	wife	not at all	not at all	not at all	no method	14	no education
12 76 2	BF8	12	1416906	46	12	rural	no education	richer	no or unsure	big problem	no	living with partner	currently in union/living with a man	yes	no	no	0	0	Never tested	40-49	Wife	No method	Non-exposed	20+ years	White-collar/skilled	No	1 partner	76	2	12	9	2021	1461	44446	1	1975	901	45-49	2	boucle du mouhoun, rural	boucle du mouhoun	muslim	wife	not at all	not at all	not at all	no method	20	no education
12 76 8	BF8	12	1416906	29	12	rural	secondary	richer	no or unsure	big problem	no	married	currently in union/living with a man	yes	no	yes	1	1	Once	20-29	Wife	No method	Exposed	18-19 years	White-collar/skilled	No	1 partner	76	8	12	9	2021	1461	44446	1	1992	1105	25-29	2	boucle du mouhoun, rural	boucle du mouhoun	muslim	wife	not at all	less than once a week	not at all	no method	19	no education
12 81 2	BF8	12	1416906	41	12	rural	no education	middle	no or unsure	big problem	no	living with partner	currently in union/living with a man	no	no	no	0	0	Never tested	40-49	Wife	No method	Non-exposed	15-17 years	Not working	No	1 partner	81	2	12	9	2021	1461	44446	1	1980	961	40-44	2	boucle du mouhoun, rural	boucle du mouhoun	muslim	wife	not at all	not at all	not at all	no method	17	no education
12 86 2	BF8	12	1416906	23	12	rural	no education	middle	no or unsure	big problem	no	living with partner	currently in union/living with a man	yes	no	yes	2	2	2-3 times	20-29	Wife	No method	Non-exposed	20+ years	Agricultural	No	1 partner	86	2	12	9	2021	1461	44446	1	1998	1177	20-24	2	boucle du mouhoun, rural	boucle du mouhoun	muslim	wife	not at all	not at all	not at all	no method	20	no education
12 91 2	BF8	12	1416906	27	12	rural	no education	richer	yes	big problem	no	living with partner	currently in union/living with a man	no	no	yes	2	2	2-3 times	20-29	Wife	No method	Non-exposed	18-19 years	Not working	No	1 partner	91	2	12	9	2021	1461	44446	1	1994	1129	25-29	2	boucle du mouhoun, rural	boucle du mouhoun	muslim	wife	not at all	not at all	not at all	no method	18	no education
12 96 2	BF8	12	1416906	29	12	rural	no education	richer	no or unsure	big problem	no	living with partner	currently in union/living with a man	no	no	no	0	0	Never tested	20-29	Wife	No method	Exposed	20+ years	Not working	No	1 partner	96	2	12	9	2021	1461	44446	1	1992	1105	25-29	2	boucle du mouhoun, rural	boucle du mouhoun	muslim	wife	not at all	less than once a week	less than once a week	no method	20	no education
12 96 4	BF8	12	1416906	16	12	rural	no education	richer	no or unsure	big problem	no	living with partner	currently in union/living with a man	no	no	no	0	0	Never tested	15-19	Wife	No method	Exposed	15-17 years	Not working	No	1 partner	96	4	12	9	2021	1461	44446	5	2005	1265	15-19	2	boucle du mouhoun, rural	boucle du mouhoun	muslim	wife	not at all	not at all	less than once a week	no method	16	no education
12 102 2	BF8	12	1416906	46	12	rural	no education	middle	no or unsure	big problem	no	married	currently in union/living with a man	no	no	no	0	0	Never tested	40-49	Wife	Modern	Exposed	18-19 years	Not working	No	1 partner	102	2	12	9	2021	1461	44445	1	1975	901	45-49	2	boucle du mouhoun, rural	boucle du mouhoun	muslim	wife	not at all	less than once a week	not at all	modern method	19	no education
12 102 9	BF8	12	1416906	28	12	rural	no education	middle	no or unsure	not a big problem	no	married	currently in union/living with a man	no	no	no	0	0	Never tested	20-29	Wife	No method	Exposed	18-19 years	Not working	No	1 partner	102	9	12	9	2021	1461	44445	1	1993	1117	25-29	2	boucle du mouhoun, rural	boucle du mouhoun	muslim	wife	not at all	less than once a week	not at all	no method	19	no education
12 102 12	BF8	12	1416906	21	12	rural	no education	middle	no or unsure	not a big problem	no	married	currently in union/living with a man	no	no	no	0	0	Never tested	20-29	Child	Modern	Exposed	15-17 years	Not working	Yes	1 partner	102	12	12	9	2021	1461	44445	7	2000	1207	20-24	2	boucle du mouhoun, rural	boucle du mouhoun	muslim	daughter-in-law	not at all	at least once a week	not at all	modern method	15	secondary
12 107 3	BF8	12	1416906	46	12	rural	no education	richer	no or unsure	not a big problem	no	married	currently in union/living with a man	no	no	no	0	0	Never tested	40-49	Wife	No method	Non-exposed	18-19 years	Not working	No	2-3 partners	107	3	12	9	2021	1461	44445	1	1975	901	45-49	2	boucle du mouhoun, rural	boucle du mouhoun	muslim	wife	not at all	not at all	not at all	no method	18	no education
12 107 4	BF8	12	1416906	42	12	rural	no education	richer	no or unsure	not a big problem	no	married	currently in union/living with a man	no	no	no	0	0	Never tested	40-49	Wife	Modern	Non-exposed	15-17 years	Not working	No	1 partner	107	4	12	9	2021	1461	44445	1	1979	949	40-44	2	boucle du mouhoun, rural	boucle du mouhoun	muslim	wife	not at all	not at all	not at all	modern method	16	no education
12 107 5	BF8	12	1416906	36	12	rural	no education	richer	no or unsure	not a big problem	no	married	currently in union/living with a man	no	no	no	0	0	Never tested	30-39	Wife	Modern	Non-exposed	18-19 years	Not working	No	2-3 partners	107	5	12	9	2021	1461	44445	1	1985	1021	35-39	2	boucle du mouhoun, rural	boucle du mouhoun	muslim	wife	not at all	not at all	not at all	modern method	18	no education
12 112 2	BF8	12	1416906	21	12	rural	no education	middle	no or unsure	not a big problem	no	married	currently in union/living with a man	no	no	no	0	0	Never tested	20-29	Wife	No method	Non-exposed	15-17 years	Not working	Yes	1 partner	112	2	12	9	2021	1461	44445	4	2000	1204	20-24	2	boucle du mouhoun, rural	boucle du mouhoun	muslim	wife	not at all	not at all	not at all	no method	16	secondary
12 117 2	BF8	12	1416906	30	12	rural	no education	middle	no or unsure	big problem	no	married	currently in union/living with a man	yes	no	no	0	0	Never tested	30-39	Wife	Modern	Non-exposed	15-17 years	Agricultural	No	1 partner	117	2	12	9	2021	1461	44446	3	1991	1095	30-34	2	boucle du mouhoun, rural	boucle du mouhoun	muslim	wife	not at all	not at all	not at all	modern method	17	no education
12 122 2	BF8	12	1416906	29	12	rural	no education	middle	no or unsure	big problem	no	married	currently in union/living with a man	yes	no	no	0	0	Never tested	20-29	Wife	Modern	Non-exposed	15-17 years	Agricultural	No	2-3 partners	122	2	12	9	2021	1461	44446	6	1992	1110	25-29	2	boucle du mouhoun, rural	boucle du mouhoun	muslim	wife	not at all	not at all	not at all	modern method	17	no education
12 122 7	BF8	12	1416906	32	12	rural	no education	middle	no or unsure	big problem	no	married	currently in union/living with a man	yes	no	no	0	0	Never tested	30-39	Wife	Modern	Non-exposed	15-17 years	Agricultural	No	1 partner	122	7	12	9	2021	1461	44446	5	1989	1073	30-34	2	boucle du mouhoun, rural	boucle du mouhoun	muslim	wife	not at all	not at all	not at all	modern method	17	no education
12 132 3	BF8	12	1416906	41	12	rural	no education	richer	no or unsure	big problem	no	married	currently in union/living with a man	yes	no	no	0	0	Never tested	40-49	Wife	No method	Exposed	15-17 years	Agricultural	No	2-3 partners	132	3	12	9	2021	1461	44446	1	1980	961	40-44	2	boucle du mouhoun, rural	boucle du mouhoun	muslim	wife	not at all	at least once a week	not at all	no method	17	no education
13 2 2	BF8	13	1141677	38	13	rural	no education	middle	no or unsure	not a big problem	no	married	currently in union/living with a man	yes	no	yes	1	1	Once	30-39	Wife	Modern	Exposed	18-19 years	Agricultural	No	1 partner	2	2	13	8	2021	1460	44432	1	1983	997	35-39	2	boucle du mouhoun, rural	boucle du mouhoun	catholic	wife	not at all	at least once a week	not at all	modern method	19	no education
13 5 2	BF8	13	1141677	36	13	rural	no education	middle	no or unsure	big problem	no	married	currently in union/living with a man	yes	no	no	0	0	Never tested	30-39	Wife	Modern	Exposed	15-17 years	Agricultural	No	1 partner	5	2	13	8	2021	1460	44431	12	1984	1020	35-39	2	boucle du mouhoun, rural	boucle du mouhoun	catholic	wife	not at all	less than once a week	not at all	modern method	16	no education
13 5 3	BF8	13	1141677	19	13	rural	secondary	middle	no or unsure	big problem	no	never in union	never in union	no	yes	yes	1	1	Once	15-19	Child	No method	Exposed	15-17 years	Not working	No	2-3 partners	5	3	13	8	2021	1460	44431	4	2002	1228	15-19	2	boucle du mouhoun, rural	boucle du mouhoun	catholic	daughter	not at all	at least once a week	at least once a week	no method	17
13 11 2	BF8	13	1141677	41	13	rural	no education	poorest	no or unsure	big problem	no	married	currently in union/living with a man	no	no	yes	1	1	Once	40-49	Wife	Modern	Non-exposed	15-17 years	Not working	No	1 partner	11	2	13	8	2021	1460	44431	1	1980	961	40-44	2	boucle du mouhoun, rural	boucle du mouhoun	catholic	wife	not at all	not at all	not at all	modern method	16	no education
13 11 3	BF8	13	1141677	16	13	rural	primary	poorest	no or unsure	big problem	no	never in union	never in union	no	no	no	0	0	Never tested	15-19	Child	No method	Non-exposed	Never had sex	Not working	No	Never had sex	11	3	13	8	2021	1460	44431	7	2005	1267	15-19	2	boucle du mouhoun, rural	boucle du mouhoun	catholic	daughter	not at all	not at all	not at all	no method	not had sex
13 11 4	BF8	13	1141677	20	13	rural	no education	poorest	no or unsure	big problem	no	never in union	never in union	no	no	no	0	0	Never tested	20-29	Child	No method	Non-exposed	Never had sex	Not working	No	Never had sex	11	4	13	8	2021	1460	44431	3	2001	1215	20-24	2	boucle du mouhoun, rural	boucle du mouhoun	catholic	daughter	not at all	not at all	not at all	no method	not had sex
13 14 2	BF8	13	1141677	25	13	rural	secondary	poorest	no or unsure	big problem	no	married	currently in union/living with a man	no	yes	yes	1	1	Once	20-29	Wife	Modern	Non-exposed	15-17 years	Not working	No	2-3 partners	14	2	13	8	2021	1460	44431	6	1996	1158	25-29	2	boucle du mouhoun, rural	boucle du mouhoun	catholic	wife	not at all	not at all	not at all	modern method	17	secondary
13 17 2	BF8	13	1141677	22	13	rural	primary	middle	no or unsure	not a big problem	no	living with partner	currently in union/living with a man	no	yes	yes	1	1	Once	20-29	Wife	Modern	Non-exposed	15-17 years	Not working	Yes	1 partner	17	2	13	8	2021	1460	44431	4	1999	1192	20-24	2	boucle du mouhoun, rural	boucle du mouhoun	catholic	wife	not at all	not at all	not at all	modern method	16	primary
13 20 2	BF8	13	1141677	31	13	rural	no education	poorer	yes	big problem	no	married	currently in union/living with a man	no	no	yes	2	2	2-3 times	30-39	Wife	No method	Non-exposed	<15 years	Not working	No	1 partner	20	2	13	8	2021	1460	44431	8	1990	1088	30-34	2	boucle du mouhoun, rural	boucle du mouhoun	catholic	wife	not at all	not at all	not at all	no method	14	no education
13 23 2	BF8	13	1141677	20	13	rural	secondary	richer	no or unsure	big problem	no	never in union	never in union	no	yes	no	0	0	Never tested	20-29	Child	Modern	Exposed	18-19 years	Not working	Yes	1 partner	23	2	13	8	2021	1460	44431	2	2001	1214	20-24	2	boucle du mouhoun, rural	boucle du mouhoun	catholic	daughter	not at all	at least once a week	not at all	modern method	19
13 26 2	BF8	13	1141677	28	13	rural	primary	richer	yes	big problem	no	living with partner	currently in union/living with a man	yes	no	yes	2	2	2-3 times	20-29	Wife	No method	Non-exposed	15-17 years	White-collar/skilled	No	1 partner	26	2	13	8	2021	1460	44431	4	1993	1120	25-29	2	boucle du mouhoun, rural	boucle du mouhoun	catholic	wife	not at all	not at all	not at all	no method	16	primary
13 29 2	BF8	13	1141677	33	13	rural	no education	poorest	no or unsure	big problem	no	married	currently in union/living with a man	no	no	yes	1	1	Once	30-39	Wife	No method	Non-exposed	<15 years	Not working	No	2-3 partners	29	2	13	8	2021	1460	44431	1	1988	1057	30-34	2	boucle du mouhoun, rural	boucle du mouhoun	catholic	wife	not at all	not at all	not at all	no method	11	no education
13 32 2	BF8	13	1141677	23	13	rural	no education	middle	no or unsure	not a big problem	no	married	currently in union/living with a man	no	no	yes	1	1	Once	20-29	Wife	No method	Non-exposed	18-19 years	Not working	Yes	1 partner	32	2	13	8	2021	1460	44432	2	1998	1178	20-24	2	boucle du mouhoun, rural	boucle du mouhoun	catholic	wife	not at all	not at all	not at all	no method	18	no education
13 38 2	BF8	13	1141677	30	13	rural	primary	poorest	no or unsure	big problem	no	living with partner	currently in union/living with a man	no	no	yes	1	1	Once	30-39	Wife	Modern	Non-exposed	18-19 years	Not working	No	2-3 partners	38	2	13	8	2021	1460	44431	7	1991	1099	30-34	2	boucle du mouhoun, rural	boucle du mouhoun	catholic	wife	not at all	not at all	not at all	modern method	18	primary
13 50 2	BF8	13	1141677	49	13	rural	primary	middle	no or unsure	big problem	no	living with partner	currently in union/living with a man	yes	no	yes	1	1	Once	40-49	Wife	No method	Exposed	15-17 years	Agricultural	No	2-3 partners	50	2	13	8	2021	1460	44431	1	1972	865	45-49	2	boucle du mouhoun, rural	boucle du mouhoun	catholic	wife	not at all	less than once a week	not at all	no method	15	primary
13 50 5	BF8	13	1141677	28	13	rural	primary	middle	no or unsure	big problem	no	living with partner	currently in union/living with a man	yes	yes	yes	2	2	2-3 times	20-29	Child	No method	Exposed	15-17 years	Agricultural	No	2-3 partners	50	5	13	8	2021	1460	44431	1	1993	1117	25-29	2	boucle du mouhoun, rural	boucle du mouhoun	catholic	daughter-in-law	not at all	less than once a week	not at all	no method	17	primary
13 50 6	BF8	13	1141677	26	13	rural	primary	middle	no or unsure	big problem	no	living with partner	currently in union/living with a man	yes	no	yes	1	1	Once	20-29	Child	Modern	Exposed	15-17 years	Agricultural	No	2-3 partners	50	6	13	8	2021	1460	44431	8	1995	1148	25-29	2	boucle du mouhoun, rural	boucle du mouhoun	catholic	daughter-in-law	not at all	not at all	less than once a week	modern method	16	primary
13 53 2	BF8	13	1141677	41	13	rural	no education	middle	no or unsure	not a big problem	no	living with partner	currently in union/living with a man	yes	yes	yes	1	1	Once	40-49	Wife	Modern	Exposed	15-17 years	Agricultural	No	2-3 partners	53	2	13	8	2021	1460	44431	1	1980	961	40-44	2	boucle du mouhoun, rural	boucle du mouhoun	catholic	wife	not at all	less than once a week	not at all	modern method	17	primary
13 53 3	BF8	13	1141677	21	13	rural	secondary	middle	no or unsure	not a big problem	no	never in union	never in union	yes	yes	no	0	0	Never tested	20-29	Child	Modern	Exposed	18-19 years	Agricultural	No	1 partner	53	3	13	8	2021	1460	44431	2	2000	1202	20-24	2	boucle du mouhoun, rural	boucle du mouhoun	catholic	daughter	not at all	less than once a week	not at all	modern method	18
13 53 4	BF8	13	1141677	18	13	rural	primary	middle	no or unsure	not a big problem	no	never in union	never in union	yes	no	no	0	0	Never tested	15-19	Child	Modern	Exposed	18-19 years	Manual labor	No	1 partner	53	4	13	8	2021	1460	44431	3	2003	1239	15-19	2	boucle du mouhoun, rural	boucle du mouhoun	catholic	daughter	not at all	less than once a week	not at all	modern method	18
13 56 2	BF8	13	1141677	44	13	rural	no education	richer	no or unsure	big problem	no	married	currently in union/living with a man	yes	yes	no	0	0	Never tested	40-49	Wife	No method	Exposed	18-19 years	Agricultural	No	2-3 partners	56	2	13	8	2021	1460	44432	1	1977	925	40-44	2	boucle du mouhoun, rural	boucle du mouhoun	catholic	wife	not at all	at least once a week	less than once a week	no method	18	no education
13 59 3	BF8	13	1141677	35	13	rural	no education	poorer	yes	big problem	no	married	currently in union/living with a man	yes	no	yes	1	1	Once	30-39	Child	No method	Exposed	18-19 years	Agricultural	No	2-3 partners	59	3	13	8	2021	1460	44432	1	1986	1033	35-39	2	boucle du mouhoun, rural	boucle du mouhoun	catholic	daughter-in-law	not at all	at least once a week	at least once a week	no method	18	no education
13 62 2	BF8	13	1141677	35	13	rural	no education	poorer	no or unsure	big problem	no	married	currently in union/living with a man	yes	yes	yes	1	1	Once	30-39	Wife	Modern	Exposed	15-17 years	Agricultural	No	1 partner	62	2	13	8	2021	1460	44432	7	1986	1039	35-39	2	boucle du mouhoun, rural	boucle du mouhoun	catholic	wife	not at all	less than once a week	not at all	modern method	17	no education
13 62 3	BF8	13	1141677	17	13	rural	no education	poorer	no or unsure	big problem	no	never in union	never in union	yes	no	no	0	0	Never tested	15-19	Child	No method	Non-exposed	Never had sex	Agricultural	No	Never had sex	62	3	13	8	2021	1460	44432	4	2004	1252	15-19	2	boucle du mouhoun, rural	boucle du mouhoun	muslim	daughter	not at all	not at all	not at all	no method	not had sex
13 68 2	BF8	13	1141677	36	13	rural	no education	middle	no or unsure	big problem	no	married	currently in union/living with a man	yes	no	no	0	0	Never tested	30-39	Wife	Modern	Exposed	18-19 years	Agricultural	No	1 partner	68	2	13	8	2021	1460	44432	1	1985	1021	35-39	2	boucle du mouhoun, rural	boucle du mouhoun	catholic	wife	not at all	at least once a week	not at all	modern method	18	no education
13 71 5	BF8	13	1141677	28	13	rural	no education	poorer	no or unsure	big problem	no	living with partner	currently in union/living with a man	yes	yes	yes	2	2	2-3 times	20-29	Child	No method	Exposed	15-17 years	Agricultural	No	2-3 partners	71	5	13	8	2021	1460	44431	1	1993	1117	25-29	2	boucle du mouhoun, rural	boucle du mouhoun	muslim	daughter-in-law	not at all	less than once a week	not at all	no method	15	no education
13 71 9	BF8	13	1141677	21	13	rural	no education	poorer	no or unsure	big problem	no	married	currently in union/living with a man	no	no	no	0	0	Never tested	20-29	Child	No method	Exposed	<15 years	Not working	No	2-3 partners	71	9	13	8	2021	1460	44430	1	2000	1201	20-24	2	boucle du mouhoun, rural	boucle du mouhoun	muslim	daughter-in-law	not at all	at least once a week	not at all	no method	14	no education
13 74 10	BF8	13	1141677	49	13	rural	no education	middle	no or unsure	big problem	no	married	currently in union/living with a man	no	no	no	0	0	Never tested	40-49	Wife	No method	Non-exposed	20+ years	Not working	No	1 partner	74	10	13	8	2021	1460	44431	9	1971	861	45-49	2	boucle du mouhoun, rural	boucle du mouhoun	muslim	wife	not at all	not at all	not at all	no method	25	no education
13 74 12	BF8	13	1141677	22	13	rural	no education	middle	no or unsure	big problem	no	married	currently in union/living with a man	no	no	yes	1	1	Once	20-29	Child	No method	Exposed	15-17 years	Not working	No	1 partner	74	12	13	8	2021	1460	44430	1	1999	1189	20-24	2	boucle du mouhoun, rural	boucle du mouhoun	muslim	daughter-in-law	not at all	less than once a week	not at all	no method	17	no education
13 74 14	BF8	13	1141677	29	13	rural	no education	middle	no or unsure	big problem	no	married	currently in union/living with a man	no	no	no	0	0	Never tested	20-29	Child	No method	Non-exposed	15-17 years	Not working	No	1 partner	74	14	13	8	2021	1460	44431	1	1992	1105	25-29	2	boucle du mouhoun, rural	boucle du mouhoun	muslim	daughter-in-law	not at all	not at all	not at all	no method	17	no education
13 77 2	BF8	13	1141677	39	13	rural	no education	poorest	no or unsure	big problem	no	married	currently in union/living with a man	yes	no	no	0	0	Never tested	30-39	Wife	No method	Exposed	18-19 years	Agricultural	No	1 partner	77	2	13	8	2021	1460	44431	1	1982	985	35-39	2	boucle du mouhoun, rural	boucle du mouhoun	muslim	wife	not at all	less than once a week	not at all	no method	18	no education
13 77 6	BF8	13	1141677	30	13	rural	primary	poorest	no or unsure	big problem	no	living with partner	currently in union/living with a man	no	no	yes	1	1	Once	30-39	Wife	No method	Non-exposed	20+ years	Not working	No	1 partner	77	6	13	8	2021	1460	44431	1	1991	1093	30-34	2	boucle du mouhoun, rural	boucle du mouhoun	muslim	wife	not at all	not at all	not at all	no method	23	no education
13 77 12	BF8	13	1141677	21	13	rural	no education	poorest	no or unsure	not a big problem	no	living with partner	currently in union/living with a man	yes	no	yes	1	1	Once	20-29	Child	No method	Non-exposed	15-17 years	Agricultural	Yes	1 partner	77	12	13	8	2021	1460	44431	1	2000	1201	20-24	2	boucle du mouhoun, rural	boucle du mouhoun	muslim	daughter-in-law	not at all	not at all	not at all	no method	17	no education
14 24 1	BF8	14	736407	33	14	urban	higher	richest	no or unsure	not a big problem	no	married	currently in union/living with a man	yes	yes	yes	1	1	Once	30-39	Head	Modern	Exposed	15-17 years	White-collar/skilled	No	4 or more	24	1	14	8	2021	1460	44434	12	1987	1056	30-34	1	boucle du mouhoun, urban	boucle du mouhoun	catholic	head	at least once a week	at least once a week	at least once a week	modern method	17	higher
14 44 2	BF8	14	736407	25	14	urban	secondary	richest	no or unsure	not a big problem	no	married	currently in union/living with a man	no	yes	yes	2	2	2-3 times	20-29	Wife	Modern	Exposed	20+ years	White-collar/skilled	No	2-3 partners	44	2	14	8	2021	1460	44435	6	1996	1158	25-29	1	boucle du mouhoun, urban	boucle du mouhoun	muslim	wife	not at all	less than once a week	at least once a week	modern method	20	higher
14 54 2	BF8	14	736407	30	14	urban	no education	middle	no or unsure	not a big problem	no	married	currently in union/living with a man	no	no	yes	1	1	Once	30-39	Wife	Modern	Exposed	15-17 years	Not working	No	1 partner	54	2	14	8	2021	1460	44434	1	1991	1093	30-34	1	boucle du mouhoun, urban	boucle du mouhoun	muslim	wife	not at all	at least once a week	not at all	modern method	17	no education
14 64 2	BF8	14	736407	26	14	urban	secondary	richest	no or unsure	not a big problem	no	living with partner	currently in union/living with a man	yes	yes	yes	10	10	4 or more	20-29	Wife	No method	Exposed	15-17 years	White-collar/skilled	No	4 or more	64	2	14	8	2021	1460	44435	12	1994	1140	25-29	1	boucle du mouhoun, urban	boucle du mouhoun	muslim	wife	less than once a week	less than once a week	at least once a week	no method	16	higher
14 74 2	BF8	14	736407	24	14	urban	secondary	richest	no or unsure	not a big problem	no	never in union	never in union	no	yes	yes	2	2	2-3 times	20-29	Child	No method	Exposed	15-17 years	Not working	Yes	4 or more	74	2	14	8	2021	1460	44434	12	1996	1164	20-24	1	boucle du mouhoun, urban	boucle du mouhoun	muslim	daughter	at least once a week	at least once a week	at least once a week	no method	15
14 84 3	BF8	14	736407	21	14	urban	higher	richest	no or unsure	not a big problem	no	never in union	never in union	yes	yes	yes	5	5	4 or more	20-29	Child	Modern	Exposed	18-19 years	White-collar/skilled	Yes	2-3 partners	84	3	14	8	2021	1460	44434	9	1999	1197	20-24	1	boucle du mouhoun, urban	boucle du mouhoun	muslim	daughter	at least once a week	at least once a week	at least once a week	modern method	18
14 114 1	BF8	14	736407	30	14	urban	secondary	richest	no or unsure	not a big problem	no	never in union	never in union	yes	yes	yes	2	2	2-3 times	30-39	Head	Modern	Exposed	15-17 years	White-collar/skilled	No	2-3 partners	114	1	14	8	2021	1460	44434	1	1991	1093	30-34	1	boucle du mouhoun, urban	boucle du mouhoun	muslim	head	not at all	less than once a week	less than once a week	modern method	17
14 133 2	BF8	14	736407	31	14	urban	primary	richest	no or unsure	not a big problem	no	living with partner	currently in union/living with a man	yes	yes	yes	4	4	4 or more	30-39	Wife	Modern	Exposed	15-17 years	White-collar/skilled	No	2-3 partners	133	2	14	8	2021	1460	44434	6	1990	1086	30-34	1	boucle du mouhoun, urban	boucle du mouhoun	muslim	wife	not at all	less than once a week	at least once a week	modern method	15	no education
14 133 6	BF8	14	736407	41	14	urban	no education	richest	no or unsure	not a big problem	no	living with partner	currently in union/living with a man	yes	yes	yes	4	4	4 or more	40-49	Wife	Modern	Exposed	15-17 years	White-collar/skilled	No	2-3 partners	133	6	14	8	2021	1460	44434	1	1980	961	40-44	1	boucle du mouhoun, urban	boucle du mouhoun	muslim	wife	not at all	less than once a week	at least once a week	modern method	17	no education
14 133 8	BF8	14	736407	18	14	urban	secondary	richest	no or unsure	big problem	no	never in union	never in union	yes	yes	yes	1	1	Once	15-19	Child	Modern	Exposed	15-17 years	White-collar/skilled	Yes	1 partner	133	8	14	8	2021	1460	44434	1	2003	1237	15-19	1	boucle du mouhoun, urban	boucle du mouhoun	muslim	daughter	not at all	less than once a week	at least once a week	modern method	17
14 143 3	BF8	14	736407	20	14	urban	no education	richest	no or unsure	not a big problem	no	never in union	never in union	no	no	no	0	0	Never tested	20-29	Child	Modern	Exposed	18-19 years	Not working	Yes	1 partner	143	3	14	8	2021	1460	44434	1	2001	1213	20-24	1	boucle du mouhoun, urban	boucle du mouhoun	muslim	daughter	not at all	less than once a week	at least once a week	modern method	19
14 153 1	BF8	14	736407	41	14	urban	secondary	richest	no or unsure	not a big problem	yes	living with partner	currently in union/living with a man	yes	yes	yes	5	5	4 or more	40-49	Head	Modern	Exposed	15-17 years	White-collar/skilled	No	2-3 partners	153	1	14	8	2021	1460	44434	1	1980	961	40-44	1	boucle du mouhoun, urban	boucle du mouhoun	catholic	head	less than once a week	at least once a week	at least once a week	modern method	17	higher
14 173 2	BF8	14	736407	30	14	urban	higher	richest	no or unsure	not a big problem	no	married	currently in union/living with a man	yes	no	yes	1	1	Once	30-39	Wife	Modern	Exposed	15-17 years	White-collar/skilled	No	2-3 partners	173	2	14	8	2021	1460	44434	6	1991	1098	30-34	1	boucle du mouhoun, urban	boucle du mouhoun	catholic	wife	at least once a week	at least once a week	at least once a week	modern method	17	higher
14 183 2	BF8	14	736407	28	14	urban	secondary	richest	no or unsure	not a big problem	yes	married	currently in union/living with a man	yes	yes	yes	1	1	Once	20-29	Wife	Modern	Exposed	18-19 years	White-collar/skilled	No	2-3 partners	183	2	14	8	2021	1460	44434	3	1993	1119	25-29	1	boucle du mouhoun, urban	boucle du mouhoun	muslim	wife	not at all	less than once a week	at least once a week	modern method	18	secondary
14 193 2	BF8	14	736407	30	14	urban	no education	richest	no or unsure	not a big problem	no	living with partner	currently in union/living with a man	no	no	yes	2	2	2-3 times	30-39	Child	No method	Exposed	18-19 years	Not working	No	2-3 partners	193	2	14	8	2021	1460	44434	1	1991	1093	30-34	1	boucle du mouhoun, urban	boucle du mouhoun	catholic	daughter	not at all	not at all	at least once a week	no method	18	no education
14 203 2	BF8	14	736407	30	14	urban	no education	richest	yes	not a big problem	no	living with partner	currently in union/living with a man	no	no	yes	1	1	Once	30-39	Wife	No method	Exposed	15-17 years	Not working	No	1 partner	203	2	14	8	2021	1460	44434	7	1991	1099	30-34	1	boucle du mouhoun, urban	boucle du mouhoun	muslim	wife	not at all	at least once a week	at least once a week	no method	15	no education
14 203 5	BF8	14	736407	18	14	urban	primary	richest	no or unsure	not a big problem	no	living with partner	currently in union/living with a man	no	no	no	0	0	Never tested	15-19	Wife	No method	Exposed	18-19 years	Not working	Yes	1 partner	203	5	14	8	2021	1460	44434	3	2003	1239	15-19	1	boucle du mouhoun, urban	boucle du mouhoun	muslim	wife	not at all	not at all	at least once a week	no method	18	no education
14 243 1	BF8	14	736407	25	14	urban	secondary	richest	no or unsure	not a big problem	no	never in union	never in union	yes	yes	yes	2	2	2-3 times	20-29	Head	No method	Non-exposed	20+ years	Manual labor	No	2-3 partners	243	1	14	8	2021	1460	44434	4	1996	1156	25-29	1	boucle du mouhoun, urban	boucle du mouhoun	protestant	head	not at all	not at all	not at all	no method	22
14 252 2	BF8	14	736407	39	14	urban	primary	richest	no or unsure	not a big problem	no	married	currently in union/living with a man	yes	yes	yes	1	1	Once	30-39	Wife	No method	Exposed	20+ years	White-collar/skilled	No	2-3 partners	252	2	14	8	2021	1460	44434	5	1982	989	35-39	1	boucle du mouhoun, urban	boucle du mouhoun	muslim	wife	not at all	less than once a week	at least once a week	no method	23	primary
14 252 5	BF8	14	736407	15	14	urban	secondary	richest	no or unsure	not a big problem	no	never in union	never in union	no	yes	no	0	0	Never tested	15-19	Other relat/non-relatives	No method	Exposed	Never had sex	Not working	Yes	Never had sex	252	5	14	8	2021	1460	44434	12	2005	1272	15-19	1	boucle du mouhoun, urban	boucle du mouhoun	muslim	other relative	not at all	not at all	at least once a week	no method	not had sex
15 1 2	BF8	15	425723	42	15	urban	primary	richest	no or unsure	not a big problem	no	married	currently in union/living with a man	no	no	no	0	0	Never tested	40-49	Wife	No method	Exposed	18-19 years	Not working	No	2-3 partners	1	2	15	8	2021	1460	44430	5	1979	953	40-44	1	boucle du mouhoun, urban	boucle du mouhoun	muslim	wife	not at all	at least once a week	at least once a week	no method	19	don't know
15 10 3	BF8	15	425723	17	15	urban	no education	richest	no or unsure	big problem	no	never in union	never in union	yes	no	no	0	0	Never tested	15-19	Other relat/non-relatives	No method	Exposed	Never had sex	White-collar/skilled	No	Never had sex	10	3	15	8	2021	1460	44429	12	2003	1248	15-19	1	boucle du mouhoun, urban	boucle du mouhoun	muslim	other relative	not at all	at least once a week	at least once a week	no method	not had sex
15 10 4	BF8	15	425723	17	15	urban	secondary	richest	no or unsure	not a big problem	no	never in union	never in union	yes	yes	no	0	0	Never tested	15-19	Other relat/non-relatives	No method	Non-exposed	15-17 years	White-collar/skilled	Yes	2-3 partners	10	4	15	8	2021	1460	44429	12	2003	1248	15-19	1	boucle du mouhoun, urban	boucle du mouhoun	muslim	sister	not at all	not at all	not at all	no method	16
15 10 5	BF8	15	425723	20	15	urban	secondary	richest	no or unsure	big problem	no	never in union	never in union	no	yes	yes	1	1	Once	20-29	Other relat/non-relatives	Modern	Non-exposed	15-17 years	Not working	Yes	4 or more	10	5	15	8	2021	1460	44429	12	2000	1212	20-24	1	boucle du mouhoun, urban	boucle du mouhoun	muslim	other relative	not at all	not at all	not at all	modern method	15
15 14 2	BF8	15	425723	32	15	urban	secondary	richest	yes	not a big problem	no	living with partner	currently in union/living with a man	yes	yes	yes	1	1	Once	30-39	Wife	No method	Exposed	15-17 years	White-collar/skilled	No	4 or more	14	2	15	8	2021	1460	44428	6	1989	1074	30-34	1	boucle du mouhoun, urban	boucle du mouhoun	catholic	wife	not at all	at least once a week	at least once a week	no method	15	secondary
15 18 2	BF8	15	425723	32	15	urban	primary	richest	no or unsure	not a big problem	no	divorced	formerly in union/living with a man	no	yes	no	0	0	Never tested	30-39	Child	No method	Non-exposed	15-17 years	Not working	No	4 or more	18	2	15	8	2021	1460	44429	5	1989	1073	30-34	1	boucle du mouhoun, urban	boucle du mouhoun	muslim	daughter	not at all	not at all	not at all	no method	15
15 23 5	BF8	15	425723	20	15	urban	secondary	richest	no or unsure	not a big problem	no	never in union	never in union	no	yes	no	0	0	Never tested	20-29	Child	No method	Exposed	15-17 years	Not working	Yes	2-3 partners	23	5	15	8	2021	1460	44429	2	2001	1214	20-24	1	boucle du mouhoun, urban	boucle du mouhoun	muslim	daughter	not at all	at least once a week	at least once a week	no method	17
15 27 2	BF8	15	425723	33	15	urban	primary	richest	no or unsure	not a big problem	no	married	currently in union/living with a man	yes	yes	yes	1	1	Once	30-39	Wife	No method	Exposed	15-17 years	White-collar/skilled	No	1 partner	27	2	15	8	2021	1460	44432	11	1987	1055	30-34	1	boucle du mouhoun, urban	boucle du mouhoun	catholic	wife	not at all	at least once a week	at least once a week	no method	16	primary
15 27 3	BF8	15	425723	15	15	urban	secondary	richest	no or unsure	not a big problem	no	never in union	never in union	no	yes	no	0	0	Never tested	15-19	Child	No method	Exposed	Never had sex	Not working	Yes	Never had sex	27	3	15	8	2021	1460	44430	4	2006	1276	15-19	1	boucle du mouhoun, urban	boucle du mouhoun	muslim	daughter	not at all	at least once a week	at least once a week	no method	not had sex
15 31 1	BF8	15	425723	33	15	urban	secondary	richest	no or unsure	not a big problem	no	no longer living together/separated	formerly in union/living with a man	yes	yes	yes	1	1	Once	30-39	Head	Modern	Exposed	Never had sex	White-collar/skilled	No	4 or more	31	1	15	8	2021	1460	44429	9	1987	1053	30-34	1	boucle du mouhoun, urban	boucle du mouhoun	muslim	head	not at all	less than once a week	less than once a week	modern method	inconsistent
15 31 2	BF8	15	425723	18	15	urban	primary	richest	no or unsure	not a big problem	no	never in union	never in union	yes	yes	yes	1	1	Once	15-19	Other relat/non-relatives	No method	Exposed	15-17 years	Manual labor	No	1 partner	31	2	15	8	2021	1460	44432	3	2003	1239	15-19	1	boucle du mouhoun, urban	boucle du mouhoun	muslim	other relative	not at all	less than once a week	at least once a week	no method	17
15 31 3	BF8	15	425723	19	15	urban	secondary	richest	no or unsure	not a big problem	no	never in union	never in union	no	yes	no	0	0	Never tested	15-19	Child	Modern	Exposed	15-17 years	Not working	Yes	2-3 partners	31	3	15	8	2021	1460	44429	9	2001	1221	15-19	1	boucle du mouhoun, urban	boucle du mouhoun	muslim	daughter	less than once a week	less than once a week	less than once a week	modern method	16
15 35 2	BF8	15	425723	35	15	urban	secondary	richest	no or unsure	not a big problem	no	married	currently in union/living with a man	yes	yes	yes	1	1	Once	30-39	Wife	Modern	Exposed	20+ years	White-collar/skilled	No	2-3 partners	35	2	15	8	2021	1460	44429	10	1985	1030	35-39	1	boucle du mouhoun, urban	boucle du mouhoun	muslim	wife	not at all	at least once a week	at least once a week	modern method	22	don't know
15 39 2	BF8	15	425723	43	15	urban	no education	richest	no or unsure	not a big problem	no	living with partner	currently in union/living with a man	yes	no	yes	1	1	Once	40-49	Wife	No method	Non-exposed	18-19 years	White-collar/skilled	No	1 partner	39	2	15	8	2021	1460	44430	7	1978	943	40-44	1	boucle du mouhoun, urban	boucle du mouhoun	muslim	wife	not at all	not at all	not at all	no method	18	no education
15 39 3	BF8	15	425723	23	15	urban	secondary	richest	no or unsure	not a big problem	no	never in union	never in union	no	yes	no	0	0	Never tested	20-29	Child	No method	Exposed	Never had sex	Not working	Yes	Never had sex	39	3	15	8	2021	1460	44429	8	1998	1184	20-24	1	boucle du mouhoun, urban	boucle du mouhoun	muslim	daughter	not at all	not at all	at least once a week	no method	not had sex
15 44 2	BF8	15	425723	27	15	urban	primary	richest	yes	not a big problem	no	living with partner	currently in union/living with a man	no	yes	yes	4	4	4 or more	20-29	Wife	No method	Exposed	15-17 years	White-collar/skilled	No	2-3 partners	44	2	15	8	2021	1460	44429	1	1994	1129	25-29	1	boucle du mouhoun, urban	boucle du mouhoun	catholic	wife	not at all	less than once a week	at least once a week	no method	16	secondary
15 48 2	BF8	15	425723	37	15	urban	no education	richest	no or unsure	not a big problem	no	living with partner	currently in union/living with a man	yes	no	yes	4	4	4 or more	30-39	Wife	Modern	Exposed	15-17 years	White-collar/skilled	No	2-3 partners	48	2	15	8	2021	1460	44429	7	1984	1015	35-39	1	boucle du mouhoun, urban	boucle du mouhoun	catholic	wife	not at all	less than once a week	at least once a week	modern method	17	no education
15 56 5	BF8	15	425723	33	15	urban	no education	richest	no or unsure	not a big problem	no	living with partner	currently in union/living with a man	yes	yes	yes	2	2	2-3 times	30-39	Child	Modern	Exposed	15-17 years	White-collar/skilled	No	2-3 partners	56	5	15	8	2021	1460	44429	10	1987	1054	30-34	1	boucle du mouhoun, urban	boucle du mouhoun	muslim	daughter-in-law	not at all	less than once a week	less than once a week	modern method	17	secondary
15 56 6	BF8	15	425723	27	15	urban	secondary	richest	no or unsure	not a big problem	no	living with partner	currently in union/living with a man	yes	yes	yes	1	1	Once	20-29	Child	No method	Exposed	15-17 years	White-collar/skilled	No	2-3 partners	56	6	15	8	2021	1460	44429	3	1994	1131	25-29	1	boucle du mouhoun, urban	boucle du mouhoun	catholic	daughter-in-law	not at all	less than once a week	less than once a week	no method	17	primary
15 65 2	BF8	15	425723	35	15	urban	secondary	richest	no or unsure	not a big problem	no	living with partner	currently in union/living with a man	yes	yes	yes	3	3	2-3 times	30-39	Wife	Modern	Exposed	15-17 years	White-collar/skilled	No	2-3 partners	65	2	15	8	2021	1460	44429	3	1986	1035	35-39	1	boucle du mouhoun, urban	boucle du mouhoun	catholic	wife	not at all	not at all	at least once a week	modern method	16	secondary
15 65 3	BF8	15	425723	17	15	urban	secondary	richest	no or unsure	not a big problem	no	never in union	never in union	no	yes	no	0	0	Never tested	15-19	Child	No method	Exposed	15-17 years	Not working	Yes	2-3 partners	65	3	15	8	2021	1460	44429	11	2003	1247	15-19	1	boucle du mouhoun, urban	boucle du mouhoun	catholic	daughter	not at all	not at all	at least once a week	no method	16
15 69 3	BF8	15	425723	26	15	urban	higher	richest	no or unsure	not a big problem	no	never in union	never in union	no	yes	no	0	0	Never tested	20-29	Child	Modern	Exposed	18-19 years	Not working	No	2-3 partners	69	3	15	8	2021	1460	44429	9	1994	1137	25-29	1	boucle du mouhoun, urban	boucle du mouhoun	catholic	daughter	not at all	not at all	at least once a week	modern method	18
15 73 2	BF8	15	425723	22	15	urban	secondary	richest	no or unsure	not a big problem	no	never in union	never in union	no	yes	no	0	0	Never tested	20-29	Child	No method	Exposed	15-17 years	Not working	Yes	2-3 partners	73	2	15	8	2021	1460	44429	10	1998	1186	20-24	1	boucle du mouhoun, urban	boucle du mouhoun	muslim	granddaughter	at least once a week	at least once a week	at least once a week	no method	17
15 73 3	BF8	15	425723	17	15	urban	secondary	richest	no or unsure	not a big problem	no	never in union	never in union	no	yes	no	0	0	Never tested	15-19	Child	No method	Exposed	Never had sex	Not working	Yes	Never had sex	73	3	15	8	2021	1460	44429	10	2003	1246	15-19	1	boucle du mouhoun, urban	boucle du mouhoun	protestant	granddaughter	at least once a week	at least once a week	at least once a week	no method	not had sex
15 82 1	BF8	15	425723	41	15	urban	no education	richest	no or unsure	not a big problem	no	living with partner	currently in union/living with a man	yes	yes	yes	1	1	Once	40-49	Head	Modern	Exposed	18-19 years	White-collar/skilled	No	1 partner	82	1	15	8	2021	1460	44429	1	1980	961	40-44	1	boucle du mouhoun, urban	boucle du mouhoun	muslim	head	not at all	at least once a week	at least once a week	modern method	18	no education
15 82 2	BF8	15	425723	20	15	urban	higher	richest	no or unsure	not a big problem	no	never in union	never in union	no	yes	no	0	0	Never tested	20-29	Child	No method	Exposed	18-19 years	Not working	No	2-3 partners	82	2	15	8	2021	1460	44429	12	2000	1212	20-24	1	boucle du mouhoun, urban	boucle du mouhoun	muslim	daughter	not at all	not at all	at least once a week	no method	18
15 82 3	BF8	15	425723	15	15	urban	secondary	richest	no or unsure	not a big problem	no	never in union	never in union	no	yes	no	0	0	Never tested	15-19	Child	No method	Exposed	Never had sex	Not working	Yes	Never had sex	82	3	15	8	2021	1460	44429	7	2006	1279	15-19	1	boucle du mouhoun, urban	boucle du mouhoun	muslim	daughter	not at all	not at all	at least once a week	no method	not had sex
15 86 1	BF8	15	425723	29	15	urban	higher	richest	no or unsure	not a big problem	no	never in union	never in union	yes	yes	yes	2	2	2-3 times	20-29	Head	Modern	Exposed	15-17 years	White-collar/skilled	No	4 or more	86	1	15	8	2021	1460	44429	6	1992	1110	25-29	1	boucle du mouhoun, urban	boucle du mouhoun	catholic	head	not at all	not at all	less than once a week	modern method	16
15 86 2	BF8	15	425723	25	15	urban	secondary	richest	no or unsure	not a big problem	no	never in union	never in union	no	no	no	0	0	Never tested	20-29	Other relat/non-relatives	Modern	Exposed	18-19 years	Not working	No	2-3 partners	86	2	15	8	2021	1460	44429	2	1996	1154	25-29	1	boucle du mouhoun, urban	boucle du mouhoun	catholic	sister	not at all	not at all	at least once a week	modern method	18
15 90 2	BF8	15	425723	25	15	urban	higher	richest	no or unsure	not a big problem	no	never in union	never in union	no	yes	no	0	0	Never tested	20-29	Other relat/non-relatives	No method	Exposed	18-19 years	Not working	No	2-3 partners	90	2	15	8	2021	1460	44429	12	1995	1152	25-29	1	boucle du mouhoun, urban	boucle du mouhoun	muslim	other relative	not at all	at least once a week	at least once a week	no method	19
15 90 3	BF8	15	425723	27	15	urban	secondary	richest	no or unsure	not a big problem	no	never in union	never in union	no	yes	no	0	0	Never tested	20-29	Other relat/non-relatives	Modern	Exposed	20+ years	Not working	No	4 or more	90	3	15	8	2021	1460	44429	4	1994	1132	25-29	1	boucle du mouhoun, urban	boucle du mouhoun	muslim	other relative	not at all	not at all	at least once a week	modern method	22
15 94 2	BF8	15	425723	47	15	urban	secondary	richest	no or unsure	not a big problem	no	married	currently in union/living with a man	yes	yes	yes	2	2	2-3 times	40-49	Wife	No method	Exposed	18-19 years	White-collar/skilled	No	2-3 partners	94	2	15	8	2021	1460	44429	1	1974	889	45-49	1	boucle du mouhoun, urban	boucle du mouhoun	muslim	wife	less than once a week	not at all	at least once a week	no method	19	higher
15 94 3	BF8	15	425723	22	15	urban	higher	richest	no or unsure	not a big problem	no	never in union	never in union	no	yes	yes	1	1	Once	20-29	Child	Modern	Exposed	20+ years	Not working	Yes	2-3 partners	94	3	15	8	2021	1460	44429	5	1999	1193	20-24	1	boucle du mouhoun, urban	boucle du mouhoun	muslim	daughter	less than once a week	not at all	at least once a week	modern method	20
15 94 4	BF8	15	425723	17	15	urban	secondary	richest	no or unsure	not a big problem	no	never in union	never in union	yes	yes	no	0	0	Never tested	15-19	Child	No method	Exposed	Never had sex	Manual labor	Yes	Never had sex	94	4	15	8	2021	1460	44429	10	2003	1246	15-19	1	boucle du mouhoun, urban	boucle du mouhoun	muslim	daughter	not at all	not at all	at least once a week	no method	not had sex
15 99 2	BF8	15	425723	23	15	urban	secondary	richest	yes	not a big problem	no	living with partner	currently in union/living with a man	no	yes	yes	1	1	Once	20-29	Wife	No method	Exposed	18-19 years	Not working	No	2-3 partners	99	2	15	8	2021	1460	44428	7	1998	1183	20-24	1	boucle du mouhoun, urban	boucle du mouhoun	muslim	wife	not at all	not at all	at least once a week	no method	18	primary
15 107 2	BF8	15	425723	26	15	urban	secondary	richest	yes	not a big problem	no	married	currently in union/living with a man	no	yes	yes	3	3	2-3 times	20-29	Wife	No method	Exposed	18-19 years	Not working	No	2-3 partners	107	2	15	8	2021	1460	44429	4	1995	1144	25-29	1	boucle du mouhoun, urban	boucle du mouhoun	muslim	wife	not at all	at least once a week	at least once a week	no method	18	primary
16 15 1	BF8	16	588542	22	16	urban	secondary	richer	no or unsure	not a big problem	no	never in union	never in union	yes	no	yes	1	1	Once	20-29	Head	No method	Exposed	15-17 years	Manual labor	No	2-3 partners	15	1	16	8	2021	1460	44439	7	1999	1195	20-24	1	boucle du mouhoun, urban	boucle du mouhoun	catholic	head	not at all	less than once a week	less than once a week	no method	16
16 15 3	BF8	16	588542	24	16	urban	primary	richer	no or unsure	not a big problem	no	never in union	never in union	yes	no	no	0	0	Never tested	20-29	Other relat/non-relatives	Modern	Exposed	15-17 years	Manual labor	Yes	4 or more	15	3	16	8	2021	1460	44439	1	1997	1165	20-24	1	boucle du mouhoun, urban	boucle du mouhoun	protestant	other relative	not at all	not at all	less than once a week	modern method	16
16 30 2	BF8	16	588542	49	16	urban	secondary	richer	no or unsure	not a big problem	no	living with partner	currently in union/living with a man	yes	yes	yes	4	4	4 or more	40-49	Wife	Modern	Exposed	15-17 years	White-collar/skilled	No	2-3 partners	30	2	16	8	2021	1460	44438	7	1972	871	45-49	1	boucle du mouhoun, urban	boucle du mouhoun	muslim	wife	less than once a week	less than once a week	less than once a week	modern method	16	higher
16 37 2	BF8	16	588542	37	16	urban	no education	richer	yes	not a big problem	no	living with partner	currently in union/living with a man	yes	no	yes	2	2	2-3 times	30-39	Wife	No method	Non-exposed	15-17 years	White-collar/skilled	No	2-3 partners	37	2	16	9	2021	1461	44440	11	1983	1007	35-39	1	boucle du mouhoun, urban	boucle du mouhoun	protestant	wife	not at all	not at all	not at all	no method	17	no education
16 44 2	BF8	16	588542	26	16	urban	no education	richer	no or unsure	not a big problem	no	living with partner	currently in union/living with a man	yes	no	yes	1	1	Once	20-29	Wife	No method	Exposed	15-17 years	Agricultural	No	2-3 partners	44	2	16	8	2021	1460	44439	10	1994	1138	25-29	1	boucle du mouhoun, urban	boucle du mouhoun	catholic	wife	not at all	less than once a week	less than once a week	no method	16	no education
16 51 1	BF8	16	588542	28	16	urban	secondary	richest	yes	not a big problem	no	living with partner	currently in union/living with a man	no	yes	yes	3	3	2-3 times	20-29	Head	No method	Exposed	18-19 years	White-collar/skilled	No	2-3 partners	51	1	16	9	2021	1461	44440	5	1993	1121	25-29	1	boucle du mouhoun, urban	boucle du mouhoun	catholic	head	not at all	less than once a week	less than once a week	no method	18	secondary
16 58 2	BF8	16	588542	36	16	urban	no education	richer	no or unsure	not a big problem	no	living with partner	currently in union/living with a man	yes	no	yes	1	1	Once	30-39	Wife	Modern	Non-exposed	18-19 years	White-collar/skilled	No	2-3 partners	58	2	16	9	2021	1461	44440	1	1985	1021	35-39	1	boucle du mouhoun, urban	boucle du mouhoun	muslim	wife	not at all	not at all	not at all	modern method	18	no education
16 58 9	BF8	16	588542	30	16	urban	no education	richer	yes	not a big problem	no	living with partner	currently in union/living with a man	no	no	yes	2	2	2-3 times	30-39	Wife	No method	Exposed	18-19 years	Not working	No	2-3 partners	58	9	16	9	2021	1461	44440	1	1991	1093	30-34	1	boucle du mouhoun, urban	boucle du mouhoun	muslim	wife	not at all	less than once a week	less than once a week	no method	19	no education
16 65 2	BF8	16	588542	36	16	urban	secondary	richest	no or unsure	not a big problem	yes	married	currently in union/living with a man	yes	yes	no	0	0	Never tested	30-39	Wife	No method	Exposed	18-19 years	White-collar/skilled	No	2-3 partners	65	2	16	8	2021	1460	44439	7	1985	1027	35-39	1	boucle du mouhoun, urban	boucle du mouhoun	catholic	wife	not at all	not at all	at least once a week	no method	18	higher
16 65 6	BF8	16	588542	23	16	urban	higher	richest	no or unsure	not a big problem	no	never in union	never in union	no	yes	yes	1	1	Once	20-29	Other relat/non-relatives	Modern	Exposed	15-17 years	Not working	Yes	4 or more	65	6	16	8	2021	1460	44438	12	1997	1176	20-24	1	boucle du mouhoun, urban	boucle du mouhoun	catholic	other relative	not at all	not at all	at least once a week	modern method	16
16 65 7	BF8	16	588542	21	16	urban	secondary	richest	no or unsure	not a big problem	no	never in union	never in union	no	no	no	0	0	Never tested	20-29	Other relat/non-relatives	Modern	Non-exposed	15-17 years	Not working	Yes	2-3 partners	65	7	16	8	2021	1460	44439	8	2000	1208	20-24	1	boucle du mouhoun, urban	boucle du mouhoun	catholic	not related	not at all	not at all	not at all	modern method	16
16 79 2	BF8	16	588542	35	16	urban	secondary	richest	no or unsure	not a big problem	no	married	currently in union/living with a man	yes	yes	yes	1	1	Once	30-39	Wife	Modern	Exposed	18-19 years	White-collar/skilled	No	2-3 partners	79	2	16	8	2021	1460	44439	8	1986	1040	35-39	1	boucle du mouhoun, urban	boucle du mouhoun	muslim	wife	not at all	not at all	at least once a week	modern method	18	secondary
16 86 3	BF8	16	588542	26	16	urban	secondary	richer	no or unsure	not a big problem	no	never in union	never in union	yes	yes	no	0	0	Never tested	20-29	Child	Modern	Exposed	18-19 years	White-collar/skilled	No	1 partner	86	3	16	8	2021	1460	44439	1	1995	1141	25-29	1	boucle du mouhoun, urban	boucle du mouhoun	catholic	daughter	less than once a week	less than once a week	less than once a week	modern method	18
16 86 6	BF8	16	588542	15	16	urban	no education	richer	no or unsure	not a big problem	no	never in union	never in union	yes	no	no	0	0	Never tested	15-19	Other relat/non-relatives	No method	Exposed	Never had sex	White-collar/skilled	Yes	Never had sex	86	6	16	9	2021	1461	44440	6	2006	1278	15-19	1	boucle du mouhoun, urban	boucle du mouhoun	catholic	other relative	not at all	less than once a week	less than once a week	no method	not had sex
16 93 1	BF8	16	588542	47	16	urban	no education	middle	no or unsure	not a big problem	no	widowed	formerly in union/living with a man	yes	no	no	0	0	Never tested	40-49	Head	No method	Non-exposed	15-17 years	White-collar/skilled	No	1 partner	93	1	16	8	2021	1460	44439	4	1974	892	45-49	1	boucle du mouhoun, urban	boucle du mouhoun	muslim	head	not at all	not at all	not at all	no method	16
16 93 3	BF8	16	588542	23	16	urban	no education	middle	no or unsure	not a big problem	no	never in union	never in union	no	no	yes	1	1	Once	20-29	Child	Modern	Non-exposed	15-17 years	Not working	Yes	2-3 partners	93	3	16	9	2021	1461	44440	4	1998	1180	20-24	1	boucle du mouhoun, urban	boucle du mouhoun	muslim	daughter	not at all	not at all	not at all	modern method	17
16 93 5	BF8	16	588542	16	16	urban	secondary	middle	no or unsure	not a big problem	no	never in union	never in union	no	no	no	0	0	Never tested	15-19	Other relat/non-relatives	No method	Non-exposed	Never had sex	Not working	Yes	Never had sex	93	5	16	8	2021	1460	44439	8	2005	1268	15-19	1	boucle du mouhoun, urban	boucle du mouhoun	muslim	not related	not at all	not at all	not at all	no method	not had sex
16 100 2	BF8	16	588542	29	16	urban	higher	richest	yes	not a big problem	no	married	currently in union/living with a man	yes	yes	yes	4	4	4 or more	20-29	Wife	No method	Exposed	20+ years	White-collar/skilled	No	2-3 partners	100	2	16	8	2021	1460	44438	11	1991	1103	25-29	1	boucle du mouhoun, urban	boucle du mouhoun	muslim	wife	not at all	at least once a week	at least once a week	no method	22	higher
16 107 4	BF8	16	588542	19	16	urban	primary	richest	yes	not a big problem	no	married	currently in union/living with a man	no	no	no	0	0	Never tested	15-19	Child	No method	Exposed	15-17 years	Not working	Yes	2-3 partners	107	4	16	9	2021	1461	44440	6	2002	1230	15-19	1	boucle du mouhoun, urban	boucle du mouhoun	muslim	daughter-in-law	not at all	not at all	at least once a week	no method	17	don't know
16 114 2	BF8	16	588542	27	16	urban	no education	poorer	no or unsure	not a big problem	no	married	currently in union/living with a man	yes	no	yes	2	2	2-3 times	20-29	Wife	Modern	Non-exposed	20+ years	White-collar/skilled	No	1 partner	114	2	16	8	2021	1460	44438	2	1994	1130	25-29	1	boucle du mouhoun, urban	boucle du mouhoun	catholic	wife	not at all	not at all	not at all	modern method	21	secondary
16 121 5	BF8	16	588542	19	16	urban	primary	richest	no or unsure	not a big problem	no	never in union	never in union	no	no	yes	1	1	Once	15-19	Other relat/non-relatives	No method	Exposed	15-17 years	Not working	No	2-3 partners	121	5	16	8	2021	1460	44439	11	2001	1223	15-19	1	boucle du mouhoun, urban	boucle du mouhoun	muslim	other relative	not at all	at least once a week	at least once a week	no method	17
16 128 3	BF8	16	588542	33	16	urban	secondary	middle	no or unsure	not a big problem	no	no longer living together/separated	formerly in union/living with a man	yes	yes	yes	1	1	Once	30-39	Child	No method	Exposed	20+ years	White-collar/skilled	No	4 or more	128	3	16	8	2021	1460	44438	3	1988	1059	30-34	1	boucle du mouhoun, urban	boucle du mouhoun	muslim	daughter	not at all	less than once a week	not at all	no method	22
16 128 4	BF8	16	588542	25	16	urban	secondary	middle	no or unsure	not a big problem	no	never in union	never in union	no	yes	no	0	0	Never tested	20-29	Child	Modern	Non-exposed	20+ years	Not working	No	2-3 partners	128	4	16	8	2021	1460	44438	5	1996	1157	25-29	1	boucle du mouhoun, urban	boucle du mouhoun	muslim	daughter	not at all	not at all	not at all	modern method	22
16 135 2	BF8	16	588542	45	16	urban	no education	middle	no or unsure	big problem	no	married	currently in union/living with a man	no	no	no	0	0	Never tested	40-49	Wife	No method	Non-exposed	20+ years	Not working	No	1 partner	135	2	16	8	2021	1460	44439	12	1975	912	45-49	1	boucle du mouhoun, urban	boucle du mouhoun	muslim	wife	not at all	not at all	not at all	no method	20	no education
16 135 4	BF8	16	588542	20	16	urban	no education	middle	yes	big problem	no	married	currently in union/living with a man	no	no	yes	1	1	Once	20-29	Child	No method	Non-exposed	15-17 years	Not working	No	1 partner	135	4	16	8	2021	1460	44439	2	2001	1214	20-24	1	boucle du mouhoun, urban	boucle du mouhoun	muslim	daughter-in-law	not at all	not at all	not at all	no method	17	no education
16 142 4	BF8	16	588542	20	16	urban	primary	richer	no or unsure	not a big problem	no	never in union	never in union	no	no	yes	1	1	Once	20-29	Child	Modern	Exposed	18-19 years	Not working	No	1 partner	142	4	16	8	2021	1460	44439	5	2001	1217	20-24	1	boucle du mouhoun, urban	boucle du mouhoun	muslim	daughter-in-law	not at all	at least once a week	at least once a week	modern method	19
16 142 5	BF8	16	588542	19	16	urban	secondary	richer	no or unsure	not a big problem	no	married	currently in union/living with a man	no	yes	yes	1	1	Once	15-19	Child	Modern	Exposed	15-17 years	Not working	Yes	2-3 partners	142	5	16	8	2021	1460	44439	4	2002	1228	15-19	1	boucle du mouhoun, urban	boucle du mouhoun	muslim	daughter-in-law	not at all	at least once a week	at least once a week	modern method	16	primary
16 142 6	BF8	16	588542	15	16	urban	primary	richer	no or unsure	not a big problem	no	never in union	never in union	no	yes	no	0	0	Never tested	15-19	Child	No method	Exposed	Never had sex	Not working	No	Never had sex	142	6	16	8	2021	1460	44439	6	2006	1278	15-19	1	boucle du mouhoun, urban	boucle du mouhoun	muslim	daughter	less than once a week	at least once a week	at least once a week	no method	not had sex
16 142 10	BF8	16	588542	25	16	urban	secondary	richer	no or unsure	not a big problem	no	never in union	never in union	yes	yes	yes	1	1	Once	20-29	Child	Modern	Exposed	18-19 years	White-collar/skilled	No	4 or more	142	10	16	8	2021	1460	44439	2	1996	1154	25-29	1	boucle du mouhoun, urban	boucle du mouhoun	muslim	daughter-in-law	at least once a week	at least once a week	at least once a week	modern method	18
16 149 2	BF8	16	588542	24	16	urban	primary	richer	no or unsure	big problem	no	married	currently in union/living with a man	no	no	yes	2	2	2-3 times	20-29	Wife	Modern	Exposed	15-17 years	Not working	Yes	1 partner	149	2	16	8	2021	1460	44439	12	1996	1164	20-24	1	boucle du mouhoun, urban	boucle du mouhoun	muslim	wife	not at all	at least once a week	at least once a week	modern method	16	primary
16 156 2	BF8	16	588542	37	16	urban	no education	richest	no or unsure	not a big problem	no	married	currently in union/living with a man	yes	no	yes	1	1	Once	30-39	Wife	Modern	Exposed	18-19 years	Manual labor	No	4 or more	156	2	16	8	2021	1460	44439	1	1984	1009	35-39	1	boucle du mouhoun, urban	boucle du mouhoun	catholic	wife	not at all	at least once a week	at least once a week	modern method	18	higher
16 156 5	BF8	16	588542	15	16	urban	no education	richest	no or unsure	not a big problem	no	never in union	never in union	no	no	no	0	0	Never tested	15-19	Other relat/non-relatives	No method	Exposed	Never had sex	Not working	No	Never had sex	156	5	16	8	2021	1460	44439	1	2006	1273	15-19	1	boucle du mouhoun, urban	boucle du mouhoun	catholic	not related	not at all	at least once a week	at least once a week	no method	not had sex
16 163 2	BF8	16	588542	36	16	urban	no education	middle	no or unsure	not a big problem	no	married	currently in union/living with a man	no	no	yes	1	1	Once	30-39	Wife	Modern	Exposed	18-19 years	White-collar/skilled	No	1 partner	163	2	16	8	2021	1460	44439	1	1985	1021	35-39	1	boucle du mouhoun, urban	boucle du mouhoun	muslim	wife	not at all	at least once a week	at least once a week	modern method	19	primary
16 163 3	BF8	16	588542	15	16	urban	primary	middle	no or unsure	big problem	no	never in union	never in union	yes	no	no	0	0	Never tested	15-19	Child	No method	Exposed	Never had sex	Manual labor	No	Never had sex	163	3	16	8	2021	1460	44439	9	2005	1269	15-19	1	boucle du mouhoun, urban	boucle du mouhoun	muslim	daughter	not at all	not at all	at least once a week	no method	not had sex
16 177 1	BF8	16	588542	48	16	urban	no education	middle	no or unsure	not a big problem	no	divorced	formerly in union/living with a man	yes	no	no	0	0	Never tested	40-49	Head	No method	Exposed	15-17 years	Agricultural	No	2-3 partners	177	1	16	9	2021	1461	44440	1	1973	877	45-49	1	boucle du mouhoun, urban	boucle du mouhoun	catholic	head	not at all	less than once a week	not at all	no method	17
17 8 2	BF8	17	506121	45	17	urban	secondary	richest	no or unsure	not a big problem	no	married	currently in union/living with a man	no	yes	yes	3	3	2-3 times	40-49	Wife	Modern	Exposed	20+ years	Not working	No	1 partner	8	2	17	9	2021	1461	44441	2	1976	914	45-49	1	boucle du mouhoun, urban	boucle du mouhoun	catholic	wife	not at all	at least once a week	at least once a week	modern method	20	higher
17 8 3	BF8	17	506121	25	17	urban	secondary	richest	no or unsure	not a big problem	no	never in union	never in union	no	yes	yes	5	5	4 or more	20-29	Child	No method	Exposed	18-19 years	Not working	No	2-3 partners	8	3	17	9	2021	1461	44441	12	1995	1152	25-29	1	boucle du mouhoun, urban	boucle du mouhoun	catholic	daughter	not at all	not at all	at least once a week	no method	18
17 25 2	BF8	17	506121	33	17	urban	no education	middle	no or unsure	not a big problem	no	married	currently in union/living with a man	yes	no	yes	1	1	Once	30-39	Wife	Modern	Exposed	18-19 years	Agricultural	No	1 partner	25	2	17	9	2021	1461	44443	1	1988	1057	30-34	1	boucle du mouhoun, urban	boucle du mouhoun	muslim	wife	not at all	at least once a week	not at all	modern method	18	no education
17 33 1	BF8	17	506121	36	17	urban	primary	richer	yes	not a big problem	no	living with partner	currently in union/living with a man	yes	no	yes	5	5	4 or more	30-39	Head	No method	Exposed	15-17 years	White-collar/skilled	No	4 or more	33	1	17	9	2021	1461	44442	1	1985	1021	35-39	1	boucle du mouhoun, urban	boucle du mouhoun	protestant	head	not at all	less than once a week	not at all	no method	17	no education
17 41 2	BF8	17	506121	37	17	urban	no education	middle	no or unsure	not a big problem	no	married	currently in union/living with a man	yes	no	no	0	0	Never tested	30-39	Wife	Modern	Exposed	15-17 years	White-collar/skilled	No	1 partner	41	2	17	9	2021	1461	44442	1	1984	1009	35-39	1	boucle du mouhoun, urban	boucle du mouhoun	muslim	wife	not at all	at least once a week	not at all	modern method	17	no education
17 50 2	BF8	17	506121	22	17	urban	no education	middle	no or unsure	not a big problem	no	married	currently in union/living with a man	no	yes	yes	2	2	2-3 times	20-29	Wife	Modern	Exposed	15-17 years	Not working	No	1 partner	50	2	17	9	2021	1461	44443	5	1999	1193	20-24	1	boucle du mouhoun, urban	boucle du mouhoun	muslim	wife	not at all	less than once a week	not at all	modern method	15	no education
17 58 2	BF8	17	506121	29	17	urban	primary	middle	yes	not a big problem	no	divorced	formerly in union/living with a man	yes	no	yes	1	1	Once	20-29	Child	No method	Non-exposed	15-17 years	White-collar/skilled	No	2-3 partners	58	2	17	9	2021	1461	44441	4	1992	1108	25-29	1	boucle du mouhoun, urban	boucle du mouhoun	no religion/none	daughter	not at all	not at all	not at all	no method	15
17 66 2	BF8	17	506121	32	17	urban	no education	middle	no or unsure	not a big problem	no	married	currently in union/living with a man	yes	no	yes	1	1	Once	30-39	Child	No method	Exposed	15-17 years	White-collar/skilled	No	2-3 partners	66	2	17	9	2021	1461	44442	1	1989	1069	30-34	1	boucle du mouhoun, urban	boucle du mouhoun	catholic	daughter-in-law	not at all	at least once a week	less than once a week	no method	17	no education
17 75 6	BF8	17	506121	24	17	urban	higher	richer	no or unsure	not a big problem	no	never in union	never in union	yes	yes	no	0	0	Never tested	20-29	Child	No method	Exposed	15-17 years	Agricultural	No	1 partner	75	6	17	9	2021	1461	44442	5	1997	1169	20-24	1	boucle du mouhoun, urban	boucle du mouhoun	catholic	daughter	not at all	less than once a week	less than once a week	no method	16
17 83 1	BF8	17	506121	47	17	urban	no education	richer	no or unsure	not a big problem	no	living with partner	currently in union/living with a man	yes	yes	no	0	0	Never tested	40-49	Head	No method	Exposed	15-17 years	White-collar/skilled	No	2-3 partners	83	1	17	9	2021	1461	44442	1	1974	889	45-49	1	boucle du mouhoun, urban	boucle du mouhoun	muslim	head	not at all	less than once a week	less than once a week	no method	17	no education
17 83 3	BF8	17	506121	18	17	urban	primary	richer	no or unsure	not a big problem	no	never in union	never in union	yes	no	no	0	0	Never tested	15-19	Child	Modern	Exposed	18-19 years	Agricultural	No	1 partner	83	3	17	9	2021	1461	44442	1	2003	1237	15-19	1	boucle du mouhoun, urban	boucle du mouhoun	muslim	daughter	not at all	less than once a week	less than once a week	modern method	18
17 91 2	BF8	17	506121	29	17	urban	secondary	richer	yes	not a big problem	no	living with partner	currently in union/living with a man	yes	yes	yes	3	3	2-3 times	20-29	Wife	No method	Non-exposed	15-17 years	Agricultural	No	2-3 partners	91	2	17	9	2021	1461	44441	2	1992	1106	25-29	1	boucle du mouhoun, urban	boucle du mouhoun	catholic	wife	not at all	not at all	not at all	no method	17	primary
17 99 2	BF8	17	506121	38	17	urban	secondary	richer	no or unsure	not a big problem	no	living with partner	currently in union/living with a man	yes	yes	yes	2	2	2-3 times	30-39	Wife	No method	Exposed	15-17 years	Agricultural	No	2-3 partners	99	2	17	9	2021	1461	44441	8	1983	1004	35-39	1	boucle du mouhoun, urban	boucle du mouhoun	catholic	wife	less than once a week	less than once a week	less than once a week	no method	17	secondary
17 99 4	BF8	17	506121	15	17	urban	secondary	richer	no or unsure	not a big problem	no	never in union	never in union	no	yes	no	0	0	Never tested	15-19	Child	No method	Exposed	Never had sex	Not working	Yes	Never had sex	99	4	17	9	2021	1461	44441	5	2006	1277	15-19	1	boucle du mouhoun, urban	boucle du mouhoun	catholic	daughter	not at all	less than once a week	less than once a week	no method	not had sex
17 116 2	BF8	17	506121	28	17	urban	no education	richer	yes	not a big problem	no	living with partner	currently in union/living with a man	no	no	yes	2	2	2-3 times	20-29	Wife	No method	Exposed	15-17 years	Not working	No	1 partner	116	2	17	9	2021	1461	44442	1	1993	1117	25-29	1	boucle du mouhoun, urban	boucle du mouhoun	muslim	wife	not at all	not at all	at least once a week	no method	17	secondary
17 132 2	BF8	17	506121	31	17	urban	secondary	richest	no or unsure	not a big problem	no	married	currently in union/living with a man	yes	yes	yes	2	2	2-3 times	30-39	Wife	No method	Exposed	18-19 years	Manual labor	No	1 partner	132	2	17	9	2021	1461	44442	2	1990	1082	30-34	1	boucle du mouhoun, urban	boucle du mouhoun	catholic	wife	not at all	not at all	less than once a week	no method	19	higher
17 141 2	BF8	17	506121	21	17	urban	secondary	richer	no or unsure	not a big problem	no	living with partner	currently in union/living with a man	no	no	no	0	0	Never tested	20-29	Wife	Modern	Exposed	18-19 years	Not working	Yes	1 partner	141	2	17	9	2021	1461	44442	1	2000	1201	20-24	1	boucle du mouhoun, urban	boucle du mouhoun	catholic	wife	less than once a week	not at all	not at all	modern method	19	secondary
17 149 2	BF8	17	506121	41	17	urban	no education	middle	no or unsure	big problem	no	living with partner	currently in union/living with a man	yes	no	no	0	0	Never tested	40-49	Wife	No method	Non-exposed	15-17 years	White-collar/skilled	No	2-3 partners	149	2	17	9	2021	1461	44441	1	1980	961	40-44	1	boucle du mouhoun, urban	boucle du mouhoun	catholic	wife	not at all	not at all	not at all	no method	17	primary
17 174 2	BF8	17	506121	23	17	urban	secondary	richer	no or unsure	not a big problem	no	married	currently in union/living with a man	yes	no	yes	3	3	2-3 times	20-29	Wife	Modern	Exposed	15-17 years	White-collar/skilled	No	1 partner	174	2	17	9	2021	1461	44441	6	1998	1182	20-24	1	boucle du mouhoun, urban	boucle du mouhoun	muslim	wife	not at all	at least once a week	not at all	modern method	16	higher
17 182 1	BF8	17	506121	19	17	urban	secondary	richer	no or unsure	not a big problem	no	never in union	never in union	no	yes	no	0	0	Never tested	15-19	Head	No method	Non-exposed	Never had sex	Not working	Yes	Never had sex	182	1	17	9	2021	1461	44442	5	2002	1229	15-19	1	boucle du mouhoun, urban	boucle du mouhoun	catholic	head	not at all	not at all	not at all	no method	not had sex
17 199 2	BF8	17	506121	32	17	urban	secondary	richest	no or unsure	not a big problem	no	married	currently in union/living with a man	no	yes	yes	2	2	2-3 times	30-39	Wife	Modern	Exposed	20+ years	Not working	No	2-3 partners	199	2	17	9	2021	1461	44442	9	1989	1077	30-34	1	boucle du mouhoun, urban	boucle du mouhoun	catholic	wife	not at all	at least once a week	at least once a week	modern method	21	higher
17 207 2	BF8	17	506121	34	17	urban	secondary	richer	no or unsure	big problem	no	married	currently in union/living with a man	yes	yes	yes	3	3	2-3 times	30-39	Wife	No method	Exposed	18-19 years	White-collar/skilled	No	2-3 partners	207	2	17	9	2021	1461	44441	9	1987	1053	30-34	1	boucle du mouhoun, urban	boucle du mouhoun	catholic	wife	not at all	at least once a week	at least once a week	no method	19	secondary
17 215 2	BF8	17	506121	20	17	urban	no education	middle	no or unsure	big problem	no	married	currently in union/living with a man	no	no	yes	2	2	2-3 times	20-29	Wife	No method	Non-exposed	15-17 years	Not working	No	1 partner	215	2	17	9	2021	1461	44442	5	2001	1217	20-24	1	boucle du mouhoun, urban	boucle du mouhoun	muslim	wife	not at all	not at all	not at all	no method	16	no education
17 215 5	BF8	17	506121	26	17	urban	no education	middle	no or unsure	not a big problem	no	married	currently in union/living with a man	no	no	yes	2	2	2-3 times	20-29	Wife	No method	Exposed	15-17 years	Not working	No	1 partner	215	5	17	9	2021	1461	44442	1	1995	1141	25-29	1	boucle du mouhoun, urban	boucle du mouhoun	muslim	wife	not at all	less than once a week	not at all	no method	17	no education
18 2 2	BF8	18	1189491	40	18	rural	no education	middle	no or unsure	not a big problem	no	married	currently in union/living with a man	yes	no	no	0	0	Never tested	40-49	Wife	No method	Non-exposed	15-17 years	Agricultural	No	1 partner	2	2	18	8	2021	1460	44427	3	1981	975	40-44	2	boucle du mouhoun, rural	boucle du mouhoun	muslim	wife	not at all	not at all	not at all	no method	17	no education
18 2 3	BF8	18	1189491	36	18	rural	no education	middle	no or unsure	not a big problem	no	living with partner	currently in union/living with a man	yes	no	no	0	0	Never tested	30-39	Wife	No method	Non-exposed	Never had sex	Agricultural	No	2-3 partners	2	3	18	8	2021	1460	44427	5	1985	1025	35-39	2	boucle du mouhoun, rural	boucle du mouhoun	muslim	wife	not at all	not at all	not at all	no method	inconsistent	no education
18 4 2	BF8	18	1189491	28	18	rural	primary	middle	no or unsure	big problem	no	married	currently in union/living with a man	no	no	yes	2	2	2-3 times	20-29	Wife	Modern	Exposed	15-17 years	Agricultural	No	2-3 partners	4	2	18	8	2021	1460	44426	9	1992	1113	25-29	2	boucle du mouhoun, rural	boucle du mouhoun	muslim	wife	not at all	at least once a week	not at all	modern method	17	no education
18 4 6	BF8	18	1189491	29	18	rural	no education	middle	no or unsure	not a big problem	no	married	currently in union/living with a man	yes	no	yes	1	1	Once	20-29	Wife	Modern	Exposed	15-17 years	Agricultural	No	4 or more	4	6	18	8	2021	1460	44426	2	1992	1106	25-29	2	boucle du mouhoun, rural	boucle du mouhoun	muslim	wife	not at all	at least once a week	not at all	modern method	15	no education
18 6 2	BF8	18	1189491	32	18	rural	no education	middle	yes	big problem	no	married	currently in union/living with a man	no	yes	yes	1	1	Once	30-39	Wife	No method	Exposed	18-19 years	Not working	No	2-3 partners	6	2	18	8	2021	1460	44425	4	1989	1072	30-34	2	boucle du mouhoun, rural	boucle du mouhoun	muslim	wife	not at all	at least once a week	not at all	no method	18	no education
18 9 2	BF8	18	1189491	30	18	rural	no education	poorer	yes	big problem	no	living with partner	currently in union/living with a man	no	no	yes	2	2	2-3 times	30-39	Wife	No method	Non-exposed	15-17 years	Not working	No	1 partner	9	2	18	8	2021	1460	44426	10	1990	1090	30-34	2	boucle du mouhoun, rural	boucle du mouhoun	muslim	wife	not at all	not at all	not at all	no method	15	no education
18 11 4	BF8	18	1189491	35	18	rural	no education	poorest	no or unsure	big problem	no	living with partner	currently in union/living with a man	no	no	yes	3	3	2-3 times	30-39	Wife	No method	Non-exposed	15-17 years	Not working	No	1 partner	11	4	18	8	2021	1460	44426	1	1986	1033	35-39	2	boucle du mouhoun, rural	boucle du mouhoun	muslim	wife	not at all	not at all	not at all	no method	15	no education
18 13 2	BF8	18	1189491	35	18	rural	no education	poorer	no or unsure	not a big problem	no	living with partner	currently in union/living with a man	no	no	yes	2	2	2-3 times	30-39	Wife	No method	Non-exposed	15-17 years	Not working	No	1 partner	13	2	18	8	2021	1460	44425	1	1986	1033	35-39	2	boucle du mouhoun, rural	boucle du mouhoun	muslim	wife	not at all	not at all	not at all	no method	17	no education
18 13 7	BF8	18	1189491	42	18	rural	no education	poorer	no or unsure	big problem	no	living with partner	currently in union/living with a man	no	no	yes	3	3	2-3 times	40-49	Wife	No method	Non-exposed	15-17 years	Not working	No	1 partner	13	7	18	8	2021	1460	44425	11	1978	947	40-44	2	boucle du mouhoun, rural	boucle du mouhoun	muslim	wife	not at all	not at all	not at all	no method	16	no education
18 15 8	BF8	18	1189491	41	18	rural	no education	poorest	no or unsure	not a big problem	no	living with partner	currently in union/living with a man	no	no	yes	3	3	2-3 times	40-49	Wife	No method	Non-exposed	18-19 years	Not working	No	1 partner	15	8	18	8	2021	1460	44426	4	1980	964	40-44	2	boucle du mouhoun, rural	boucle du mouhoun	muslim	wife	not at all	not at all	not at all	no method	19	no education
18 17 2	BF8	18	1189491	29	18	rural	no education	poorest	no or unsure	not a big problem	no	living with partner	currently in union/living with a man	no	no	yes	2	2	2-3 times	20-29	Wife	No method	Non-exposed	15-17 years	Not working	No	1 partner	17	2	18	8	2021	1460	44426	5	1992	1109	25-29	2	boucle du mouhoun, rural	boucle du mouhoun	muslim	wife	not at all	not at all	not at all	no method	16	no education
18 17 8	BF8	18	1189491	23	18	rural	no education	poorest	no or unsure	big problem	no	living with partner	currently in union/living with a man	no	no	yes	2	2	2-3 times	20-29	Wife	No method	Non-exposed	18-19 years	Not working	No	1 partner	17	8	18	8	2021	1460	44426	11	1997	1175	20-24	2	boucle du mouhoun, rural	boucle du mouhoun	muslim	wife	not at all	not at all	not at all	no method	18	no education
18 19 2	BF8	18	1189491	26	18	rural	no education	poorest	no or unsure	big problem	no	living with partner	currently in union/living with a man	no	no	yes	2	2	2-3 times	20-29	Wife	No method	Non-exposed	15-17 years	Not working	No	1 partner	19	2	18	8	2021	1460	44425	1	1995	1141	25-29	2	boucle du mouhoun, rural	boucle du mouhoun	muslim	wife	not at all	not at all	not at all	no method	17	no education
18 19 6	BF8	18	1189491	29	18	rural	no education	poorest	no or unsure	not a big problem	no	living with partner	currently in union/living with a man	no	no	yes	3	3	2-3 times	20-29	Wife	No method	Non-exposed	15-17 years	Not working	No	1 partner	19	6	18	8	2021	1460	44425	1	1992	1105	25-29	2	boucle du mouhoun, rural	boucle du mouhoun	muslim	wife	not at all	not at all	not at all	no method	17	no education
18 21 2	BF8	18	1189491	25	18	rural	no education	poorer	yes	big problem	no	married	currently in union/living with a man	no	no	no	0	0	Never tested	20-29	Wife	No method	Exposed	<15 years	Not working	No	1 partner	21	2	18	8	2021	1460	44425	1	1996	1153	25-29	2	boucle du mouhoun, rural	boucle du mouhoun	muslim	wife	not at all	less than once a week	not at all	no method	14	no education
18 25 2	BF8	18	1189491	30	18	rural	no education	middle	no or unsure	big problem	no	married	currently in union/living with a man	no	no	no	0	0	Never tested	30-39	Wife	No method	Non-exposed	15-17 years	Not working	No	2-3 partners	25	2	18	8	2021	1460	44426	5	1991	1097	30-34	2	boucle du mouhoun, rural	boucle du mouhoun	muslim	wife	not at all	not at all	not at all	no method	16	no education
18 25 7	BF8	18	1189491	41	18	rural	no education	middle	no or unsure	big problem	no	married	currently in union/living with a man	no	no	no	0	0	Never tested	40-49	Wife	No method	Non-exposed	18-19 years	Not working	No	2-3 partners	25	7	18	8	2021	1460	44426	1	1980	961	40-44	2	boucle du mouhoun, rural	boucle du mouhoun	muslim	wife	not at all	not at all	not at all	no method	18	no education
18 25 8	BF8	18	1189491	17	18	rural	no education	middle	no or unsure	big problem	no	never in union	never in union	no	no	no	0	0	Never tested	15-19	Child	Modern	Exposed	15-17 years	Not working	Yes	1 partner	25	8	18	8	2021	1460	44426	12	2003	1248	15-19	2	boucle du mouhoun, rural	boucle du mouhoun	muslim	daughter	not at all	less than once a week	not at all	modern method	17
18 25 9	BF8	18	1189491	15	18	rural	no education	middle	no or unsure	big problem	no	never in union	never in union	no	no	no	0	0	Never tested	15-19	Child	No method	Non-exposed	Never had sex	Not working	No	Never had sex	25	9	18	8	2021	1460	44426	8	2006	1280	15-19	2	boucle du mouhoun, rural	boucle du mouhoun	muslim	daughter	not at all	not at all	not at all	no method	not had sex
18 25 16	BF8	18	1189491	35	18	rural	no education	middle	no or unsure	big problem	no	married	currently in union/living with a man	no	no	no	0	0	Never tested	30-39	Wife	No method	Non-exposed	18-19 years	Not working	No	1 partner	25	16	18	8	2021	1460	44426	1	1986	1033	35-39	2	boucle du mouhoun, rural	boucle du mouhoun	muslim	wife	not at all	not at all	not at all	no method	18	no education
18 29 2	BF8	18	1189491	32	18	rural	no education	poorest	no or unsure	big problem	no	married	currently in union/living with a man	no	no	no	0	0	Never tested	30-39	Wife	No method	Non-exposed	20+ years	Not working	No	2-3 partners	29	2	18	8	2021	1460	44425	1	1989	1069	30-34	2	boucle du mouhoun, rural	boucle du mouhoun	muslim	wife	not at all	not at all	not at all	no method	24	no education
18 29 8	BF8	18	1189491	15	18	rural	primary	poorest	no or unsure	big problem	no	never in union	never in union	no	no	no	0	0	Never tested	15-19	Child	No method	Non-exposed	Never had sex	Not working	No	Never had sex	29	8	18	8	2021	1460	44425	1	2006	1273	15-19	2	boucle du mouhoun, rural	boucle du mouhoun	muslim	daughter	not at all	not at all	not at all	no method	not had sex
18 31 2	BF8	18	1189491	32	18	rural	no education	middle	no or unsure	big problem	no	married	currently in union/living with a man	no	no	no	0	0	Never tested	30-39	Wife	Modern	Non-exposed	<15 years	Not working	No	2-3 partners	31	2	18	8	2021	1460	44426	3	1989	1071	30-34	2	boucle du mouhoun, rural	boucle du mouhoun	muslim	wife	not at all	not at all	not at all	modern method	14	no education
18 31 3	BF8	18	1189491	17	18	rural	no education	middle	no or unsure	big problem	no	never in union	never in union	no	no	no	0	0	Never tested	15-19	Child	No method	Non-exposed	Never had sex	Not working	No	Never had sex	31	3	18	8	2021	1460	44426	4	2004	1252	15-19	2	boucle du mouhoun, rural	boucle du mouhoun	muslim	daughter	not at all	not at all	not at all	no method	not had sex
18 33 2	BF8	18	1189491	45	18	rural	no education	poorest	no or unsure	big problem	no	married	currently in union/living with a man	no	no	no	0	0	Never tested	40-49	Wife	No method	Non-exposed	20+ years	Not working	No	2-3 partners	33	2	18	8	2021	1460	44426	1	1976	913	45-49	2	boucle du mouhoun, rural	boucle du mouhoun	muslim	wife	not at all	not at all	not at all	no method	20	no education
18 33 3	BF8	18	1189491	47	18	rural	no education	poorest	no or unsure	big problem	no	married	currently in union/living with a man	no	no	no	0	0	Never tested	40-49	Wife	No method	Non-exposed	20+ years	Not working	No	1 partner	33	3	18	8	2021	1460	44426	1	1974	889	45-49	2	boucle du mouhoun, rural	boucle du mouhoun	muslim	wife	not at all	not at all	not at all	no method	21	no education
18 35 2	BF8	18	1189491	47	18	rural	no education	poorest	no or unsure	big problem	no	living with partner	currently in union/living with a man	no	no	yes	2	2	2-3 times	40-49	Wife	No method	Non-exposed	18-19 years	Not working	No	1 partner	35	2	18	8	2021	1460	44427	7	1974	895	45-49	2	boucle du mouhoun, rural	boucle du mouhoun	muslim	wife	not at all	not at all	not at all	no method	19	no education
18 35 3	BF8	18	1189491	17	18	rural	no education	poorest	no or unsure	big problem	no	never in union	never in union	no	no	no	0	0	Never tested	15-19	Child	No method	Non-exposed	Never had sex	Not working	No	Never had sex	35	3	18	8	2021	1460	44427	5	2004	1253	15-19	2	boucle du mouhoun, rural	boucle du mouhoun	muslim	daughter	not at all	not at all	not at all	no method	not had sex
18 37 2	BF8	18	1189491	44	18	rural	no education	poorest	no or unsure	not a big problem	no	married	currently in union/living with a man	yes	no	no	0	0	Never tested	40-49	Wife	No method	Non-exposed	18-19 years	Agricultural	No	1 partner	37	2	18	8	2021	1460	44427	1	1977	925	40-44	2	boucle du mouhoun, rural	boucle du mouhoun	muslim	wife	not at all	not at all	not at all	no method	18	no education
18 37 3	BF8	18	1189491	18	18	rural	no education	poorest	no or unsure	not a big problem	no	never in union	never in union	yes	no	no	0	0	Never tested	15-19	Child	No method	Non-exposed	15-17 years	Agricultural	No	1 partner	37	3	18	8	2021	1460	44427	6	2003	1242	15-19	2	boucle du mouhoun, rural	boucle du mouhoun	muslim	daughter	not at all	not at all	not at all	no method	17
18 37 4	BF8	18	1189491	15	18	rural	no education	poorest	no or unsure	not a big problem	no	never in union	never in union	yes	yes	no	0	0	Never tested	15-19	Child	No method	Non-exposed	Never had sex	Agricultural	No	Never had sex	37	4	18	8	2021	1460	44427	7	2006	1279	15-19	2	boucle du mouhoun, rural	boucle du mouhoun	muslim	daughter	not at all	not at all	not at all	no method	not had sex
18 37 6	BF8	18	1189491	20	18	rural	no education	poorest	no or unsure	not a big problem	no	never in union	never in union	yes	no	no	0	0	Never tested	20-29	Child	No method	Non-exposed	15-17 years	Agricultural	No	4 or more	37	6	18	8	2021	1460	44427	7	2001	1219	20-24	2	boucle du mouhoun, rural	boucle du mouhoun	muslim	daughter	not at all	not at all	not at all	no method	16
18 41 2	BF8	18	1189491	29	18	rural	no education	poorest	no or unsure	big problem	no	living with partner	currently in union/living with a man	no	no	yes	2	2	2-3 times	20-29	Wife	No method	Non-exposed	15-17 years	Not working	No	1 partner	41	2	18	8	2021	1460	44427	5	1992	1109	25-29	2	boucle du mouhoun, rural	boucle du mouhoun	muslim	wife	not at all	not at all	not at all	no method	17	no education
18 45 2	BF8	18	1189491	30	18	rural	no education	richer	no or unsure	not a big problem	no	living with partner	currently in union/living with a man	yes	no	yes	2	2	2-3 times	30-39	Wife	No method	Exposed	15-17 years	Agricultural	No	4 or more	45	2	18	8	2021	1460	44425	5	1991	1097	30-34	2	boucle du mouhoun, rural	boucle du mouhoun	muslim	wife	not at all	at least once a week	not at all	no method	15	no education
18 51 1	BF8	18	1189491	32	18	rural	no education	middle	no or unsure	big problem	no	married	currently in union/living with a man	yes	no	no	0	0	Never tested	30-39	Head	No method	Exposed	15-17 years	Agricultural	No	1 partner	51	1	18	8	2021	1460	44425	1	1989	1069	30-34	2	boucle du mouhoun, rural	boucle du mouhoun	muslim	head	not at all	at least once a week	at least once a week	no method	17	no education
18 53 3	BF8	18	1189491	43	18	rural	no education	poorer	no or unsure	big problem	no	married	currently in union/living with a man	yes	no	no	0	0	Never tested	40-49	Wife	No method	Non-exposed	15-17 years	Agricultural	No	1 partner	53	3	18	8	2021	1460	44425	1	1978	937	40-44	2	boucle du mouhoun, rural	boucle du mouhoun	muslim	wife	not at all	not at all	not at all	no method	15	no education
19 3 2	BF8	19	1370084	26	19	rural	secondary	poorer	yes	big problem	no	married	currently in union/living with a man	no	yes	yes	2	2	2-3 times	20-29	Wife	No method	Exposed	15-17 years	Not working	No	2-3 partners	3	2	19	9	2021	1461	44452	6	1995	1146	25-29	2	boucle du mouhoun, rural	boucle du mouhoun	catholic	wife	not at all	at least once a week	not at all	no method	16	no education
19 7 2	BF8	19	1370084	33	19	rural	no education	middle	no or unsure	big problem	no	married	currently in union/living with a man	no	no	yes	1	1	Once	30-39	Wife	No method	Exposed	15-17 years	Not working	No	2-3 partners	7	2	19	9	2021	1461	44452	1	1988	1057	30-34	2	boucle du mouhoun, rural	boucle du mouhoun	muslim	wife	not at all	less than once a week	not at all	no method	15	no education
19 7 3	BF8	19	1370084	16	19	rural	no education	middle	no or unsure	big problem	no	never in union	never in union	no	no	no	0	0	Never tested	15-19	Child	Modern	Exposed	15-17 years	Not working	No	1 partner	7	3	19	9	2021	1461	44452	1	2005	1261	15-19	2	boucle du mouhoun, rural	boucle du mouhoun	muslim	daughter	not at all	less than once a week	not at all	modern method	15
19 7 9	BF8	19	1370084	41	19	rural	no education	middle	no or unsure	big problem	no	married	currently in union/living with a man	no	yes	no	0	0	Never tested	40-49	Other relat/non-relatives	No method	Exposed	15-17 years	Not working	No	1 partner	7	9	19	9	2021	1461	44452	7	1980	967	40-44	2	boucle du mouhoun, rural	boucle du mouhoun	muslim	not related	not at all	less than once a week	not at all	no method	16	no education
19 7 10	BF8	19	1370084	18	19	rural	no education	middle	yes	big problem	no	married	currently in union/living with a man	no	yes	no	0	0	Never tested	15-19	Child	No method	Exposed	15-17 years	Not working	Yes	2-3 partners	7	10	19	9	2021	1461	44452	4	2003	1240	15-19	2	boucle du mouhoun, rural	boucle du mouhoun	muslim	daughter-in-law	not at all	less than once a week	not at all	no method	16	no education
19 11 2	BF8	19	1370084	23	19	rural	no education	richer	no or unsure	big problem	no	married	currently in union/living with a man	yes	no	yes	1	1	Once	20-29	Wife	Modern	Exposed	15-17 years	Agricultural	Yes	1 partner	11	2	19	9	2021	1461	44452	1	1998	1177	20-24	2	boucle du mouhoun, rural	boucle du mouhoun	muslim	wife	not at all	at least once a week	at least once a week	modern method	15	no education
19 16 2	BF8	19	1370084	39	19	rural	no education	poorest	no or unsure	big problem	no	married	currently in union/living with a man	yes	yes	yes	4	4	4 or more	30-39	Wife	No method	Exposed	15-17 years	Agricultural	No	4 or more	16	2	19	9	2021	1461	44450	1	1982	985	35-39	2	boucle du mouhoun, rural	boucle du mouhoun	muslim	wife	not at all	at least once a week	less than once a week	no method	16	no education
19 16 7	BF8	19	1370084	42	19	rural	no education	poorest	no or unsure	not a big problem	no	married	currently in union/living with a man	yes	no	yes	1	1	Once	40-49	Wife	Modern	Exposed	15-17 years	Agricultural	No	1 partner	16	7	19	9	2021	1461	44452	1	1979	949	40-44	2	boucle du mouhoun, rural	boucle du mouhoun	muslim	wife	not at all	at least once a week	less than once a week	modern method	17	no education
19 16 8	BF8	19	1370084	19	19	rural	no education	poorest	no or unsure	not a big problem	no	never in union	never in union	yes	no	no	0	0	Never tested	15-19	Child	No method	Exposed	15-17 years	Agricultural	No	4 or more	16	8	19	9	2021	1461	44452	3	2002	1227	15-19	2	boucle du mouhoun, rural	boucle du mouhoun	muslim	daughter	not at all	at least once a week	not at all	no method	16
19 16 9	BF8	19	1370084	17	19	rural	no education	poorest	no or unsure	big problem	no	never in union	never in union	yes	yes	no	0	0	Never tested	15-19	Child	No method	Exposed	15-17 years	Agricultural	No	1 partner	16	9	19	9	2021	1461	44452	6	2004	1254	15-19	2	boucle du mouhoun, rural	boucle du mouhoun	muslim	daughter	not at all	at least once a week	less than once a week	no method	16
19 20 2	BF8	19	1370084	33	19	rural	primary	poorer	no or unsure	big problem	no	living with partner	currently in union/living with a man	yes	no	yes	2	2	2-3 times	30-39	Wife	No method	Non-exposed	15-17 years	Agricultural	No	2-3 partners	20	2	19	9	2021	1461	44450	1	1988	1057	30-34	2	boucle du mouhoun, rural	boucle du mouhoun	protestant	wife	not at all	not at all	not at all	no method	17	primary
19 20 3	BF8	19	1370084	25	19	rural	no education	poorer	no or unsure	not a big problem	no	living with partner	currently in union/living with a man	yes	no	yes	2	2	2-3 times	20-29	Wife	No method	Exposed	15-17 years	Agricultural	No	2-3 partners	20	3	19	9	2021	1461	44450	1	1996	1153	25-29	2	boucle du mouhoun, rural	boucle du mouhoun	protestant	wife	not at all	less than once a week	not at all	no method	15	primary
19 24 2	BF8	19	1370084	32	19	rural	no education	poorer	no or unsure	big problem	no	married	currently in union/living with a man	no	no	yes	1	1	Once	30-39	Wife	No method	Non-exposed	15-17 years	Not working	No	1 partner	24	2	19	9	2021	1461	44450	1	1989	1069	30-34	2	boucle du mouhoun, rural	boucle du mouhoun	muslim	wife	not at all	not at all	not at all	no method	16	no education
19 24 3	BF8	19	1370084	15	19	rural	no education	poorer	no or unsure	not a big problem	no	never in union	never in union	no	no	no	0	0	Never tested	15-19	Child	No method	Non-exposed	Never had sex	Not working	No	Never had sex	24	3	19	9	2021	1461	44450	8	2006	1280	15-19	2	boucle du mouhoun, rural	boucle du mouhoun	muslim	daughter	not at all	not at all	not at all	no method	not had sex
19 24 8	BF8	19	1370084	30	19	rural	primary	poorer	yes	big problem	no	living with partner	currently in union/living with a man	no	no	yes	2	2	2-3 times	30-39	Wife	No method	Non-exposed	15-17 years	Not working	No	2-3 partners	24	8	19	9	2021	1461	44451	12	1990	1092	30-34	2	boucle du mouhoun, rural	boucle du mouhoun	catholic	wife	not at all	not at all	not at all	no method	17	no education
19 28 2	BF8	19	1370084	39	19	rural	no education	poorer	no or unsure	big problem	no	living with partner	currently in union/living with a man	yes	no	yes	2	2	2-3 times	30-39	Wife	No method	Exposed	15-17 years	Agricultural	No	2-3 partners	28	2	19	9	2021	1461	44452	1	1982	985	35-39	2	boucle du mouhoun, rural	boucle du mouhoun	protestant	wife	not at all	less than once a week	not at all	no method	17	primary
19 28 3	BF8	19	1370084	32	19	rural	no education	poorer	no or unsure	big problem	no	living with partner	currently in union/living with a man	yes	no	yes	2	2	2-3 times	30-39	Wife	No method	Exposed	15-17 years	Agricultural	No	2-3 partners	28	3	19	9	2021	1461	44452	1	1989	1069	30-34	2	boucle du mouhoun, rural	boucle du mouhoun	protestant	wife	not at all	less than once a week	not at all	no method	16	primary
19 28 4	BF8	19	1370084	17	19	rural	primary	poorer	no or unsure	big problem	no	never in union	never in union	yes	no	no	0	0	Never tested	15-19	Child	No method	Exposed	15-17 years	Agricultural	No	1 partner	28	4	19	9	2021	1461	44452	4	2004	1252	15-19	2	boucle du mouhoun, rural	boucle du mouhoun	protestant	daughter	not at all	less than once a week	not at all	no method	17
19 32 2	BF8	19	1370084	48	19	rural	no education	middle	no or unsure	big problem	no	living with partner	currently in union/living with a man	yes	no	yes	2	2	2-3 times	40-49	Wife	No method	Exposed	15-17 years	Agricultural	No	2-3 partners	32	2	19	9	2021	1461	44452	1	1973	877	45-49	2	boucle du mouhoun, rural	boucle du mouhoun	catholic	wife	not at all	less than once a week	not at all	no method	16	no education
19 32 3	BF8	19	1370084	17	19	rural	no education	middle	no or unsure	big problem	no	never in union	never in union	yes	no	no	0	0	Never tested	15-19	Child	No method	Exposed	15-17 years	Agricultural	No	1 partner	32	3	19	9	2021	1461	44452	5	2004	1253	15-19	2	boucle du mouhoun, rural	boucle du mouhoun	catholic	daughter	not at all	less than once a week	not at all	no method	17
19 40 2	BF8	19	1370084	32	19	rural	no education	middle	no or unsure	big problem	no	married	currently in union/living with a man	yes	no	yes	1	1	Once	30-39	Wife	Modern	Non-exposed	18-19 years	Agricultural	No	2-3 partners	40	2	19	9	2021	1461	44450	4	1989	1072	30-34	2	boucle du mouhoun, rural	boucle du mouhoun	protestant	wife	not at all	not at all	not at all	modern method	19	primary
19 44 2	BF8	19	1370084	38	19	rural	no education	middle	no or unsure	big problem	no	married	currently in union/living with a man	yes	yes	no	0	0	Never tested	30-39	Wife	No method	Non-exposed	15-17 years	White-collar/skilled	No	1 partner	44	2	19	9	2021	1461	44452	1	1983	997	35-39	2	boucle du mouhoun, rural	boucle du mouhoun	catholic	wife	not at all	not at all	not at all	no method	15	no education
19 44 9	BF8	19	1370084	36	19	rural	no education	middle	no or unsure	big problem	no	married	currently in union/living with a man	no	yes	yes	2	2	2-3 times	30-39	Wife	Modern	Exposed	20+ years	Not working	No	1 partner	44	9	19	9	2021	1461	44452	1	1985	1021	35-39	2	boucle du mouhoun, rural	boucle du mouhoun	catholic	wife	not at all	less than once a week	not at all	modern method	20	no education
19 52 2	BF8	19	1370084	48	19	rural	no education	middle	no or unsure	big problem	no	married	currently in union/living with a man	no	no	no	0	0	Never tested	40-49	Wife	No method	Non-exposed	18-19 years	Not working	No	2-3 partners	52	2	19	9	2021	1461	44450	1	1973	877	45-49	2	boucle du mouhoun, rural	boucle du mouhoun	muslim	wife	not at all	not at all	not at all	no method	19	no education
19 52 3	BF8	19	1370084	33	19	rural	no education	middle	no or unsure	big problem	no	married	currently in union/living with a man	no	no	yes	1	1	Once	30-39	Wife	Modern	Non-exposed	<15 years	Not working	No	2-3 partners	52	3	19	9	2021	1461	44450	12	1987	1056	30-34	2	boucle du mouhoun, rural	boucle du mouhoun	muslim	wife	not at all	not at all	not at all	modern method	14	no education
19 52 12	BF8	19	1370084	39	19	rural	no education	middle	no or unsure	big problem	no	married	currently in union/living with a man	no	no	yes	2	2	2-3 times	30-39	Wife	Modern	Non-exposed	20+ years	Not working	No	2-3 partners	52	12	19	9	2021	1461	44452	5	1982	989	35-39	2	boucle du mouhoun, rural	boucle du mouhoun	muslim	wife	not at all	not at all	not at all	modern method	23	no education
19 56 2	BF8	19	1370084	33	19	rural	no education	poorest	no or unsure	big problem	no	married	currently in union/living with a man	no	no	no	0	0	Never tested	30-39	Wife	No method	Exposed	18-19 years	Not working	No	2-3 partners	56	2	19	9	2021	1461	44452	12	1987	1056	30-34	2	boucle du mouhoun, rural	boucle du mouhoun	muslim	wife	not at all	less than once a week	not at all	no method	18	no education
19 60 2	BF8	19	1370084	24	19	rural	no education	richer	yes	big problem	no	married	currently in union/living with a man	yes	no	yes	2	2	2-3 times	20-29	Wife	No method	Non-exposed	15-17 years	Agricultural	No	2-3 partners	60	2	19	9	2021	1461	44451	3	1997	1167	20-24	2	boucle du mouhoun, rural	boucle du mouhoun	catholic	wife	not at all	not at all	not at all	no method	17	no education
19 64 2	BF8	19	1370084	33	19	rural	no education	poorest	no or unsure	not a big problem	no	living with partner	currently in union/living with a man	yes	no	yes	2	2	2-3 times	30-39	Wife	No method	Exposed	15-17 years	Agricultural	No	2-3 partners	64	2	19	9	2021	1461	44451	1	1988	1057	30-34	2	boucle du mouhoun, rural	boucle du mouhoun	catholic	wife	not at all	less than once a week	not at all	no method	17	no education
19 64 9	BF8	19	1370084	19	19	rural	primary	poorest	no or unsure	big problem	no	never in union	never in union	yes	no	no	0	0	Never tested	15-19	Child	No method	Non-exposed	15-17 years	Agricultural	Yes	1 partner	64	9	19	9	2021	1461	44451	1	2002	1225	15-19	2	boucle du mouhoun, rural	boucle du mouhoun	catholic	daughter	not at all	not at all	not at all	no method	16
19 64 13	BF8	19	1370084	25	19	rural	no education	poorest	no or unsure	big problem	no	living with partner	currently in union/living with a man	yes	no	yes	2	2	2-3 times	20-29	Child	No method	Exposed	15-17 years	Agricultural	No	2-3 partners	64	13	19	9	2021	1461	44452	1	1996	1153	25-29	2	boucle du mouhoun, rural	boucle du mouhoun	catholic	daughter-in-law	not at all	less than once a week	not at all	no method	16	no education
19 64 15	BF8	19	1370084	20	19	rural	primary	poorest	no or unsure	not a big problem	no	living with partner	currently in union/living with a man	yes	no	yes	2	2	2-3 times	20-29	Child	No method	Exposed	15-17 years	Agricultural	No	2-3 partners	64	15	19	9	2021	1461	44451	1	2001	1213	20-24	2	boucle du mouhoun, rural	boucle du mouhoun	catholic	daughter-in-law	not at all	less than once a week	not at all	no method	16	primary
19 68 2	BF8	19	1370084	29	19	rural	no education	poorest	no or unsure	big problem	no	married	currently in union/living with a man	yes	no	yes	4	4	4 or more	20-29	Wife	No method	Exposed	15-17 years	Agricultural	No	1 partner	68	2	19	9	2021	1461	44452	1	1992	1105	25-29	2	boucle du mouhoun, rural	boucle du mouhoun	catholic	wife	not at all	at least once a week	less than once a week	no method	15	no education
19 68 8	BF8	19	1370084	21	19	rural	no education	poorest	no or unsure	big problem	no	living with partner	currently in union/living with a man	yes	no	yes	2	2	2-3 times	20-29	Other relat/non-relatives	No method	Exposed	15-17 years	Agricultural	No	2-3 partners	68	8	19	9	2021	1461	44452	1	2000	1201	20-24	2	boucle du mouhoun, rural	boucle du mouhoun	catholic	other relative	not at all	at least once a week	not at all	no method	15	no education
19 72 2	BF8	19	1370084	49	19	rural	primary	middle	no or unsure	big problem	no	living with partner	currently in union/living with a man	yes	no	yes	2	2	2-3 times	40-49	Wife	No method	Exposed	15-17 years	Agricultural	No	2-3 partners	72	2	19	9	2021	1461	44451	1	1972	865	45-49	2	boucle du mouhoun, rural	boucle du mouhoun	muslim	wife	not at all	less than once a week	less than once a week	no method	17	no education
19 72 3	BF8	19	1370084	15	19	rural	primary	middle	no or unsure	not a big problem	no	never in union	never in union	yes	yes	yes	1	1	Once	15-19	Child	No method	Exposed	<15 years	Agricultural	Yes	1 partner	72	3	19	9	2021	1461	44451	12	2005	1272	15-19	2	boucle du mouhoun, rural	boucle du mouhoun	muslim	daughter	not at all	less than once a week	less than once a week	no method	13
19 76 2	BF8	19	1370084	29	19	rural	no education	middle	no or unsure	big problem	no	living with partner	currently in union/living with a man	yes	no	yes	1	1	Once	20-29	Wife	No method	Exposed	15-17 years	Agricultural	No	2-3 partners	76	2	19	9	2021	1461	44451	1	1992	1105	25-29	2	boucle du mouhoun, rural	boucle du mouhoun	catholic	wife	not at all	less than once a week	less than once a week	no method	17	primary
19 80 2	BF8	19	1370084	24	19	rural	no education	poorest	no or unsure	big problem	no	married	currently in union/living with a man	yes	no	yes	1	1	Once	20-29	Wife	No method	Exposed	15-17 years	Agricultural	Yes	1 partner	80	2	19	9	2021	1461	44451	1	1997	1165	20-24	2	boucle du mouhoun, rural	boucle du mouhoun	catholic	wife	not at all	less than once a week	not at all	no method	17	no education
19 80 5	BF8	19	1370084	32	19	rural	no education	poorest	no or unsure	big problem	no	living with partner	currently in union/living with a man	yes	no	yes	2	2	2-3 times	30-39	Wife	No method	Non-exposed	15-17 years	Agricultural	No	1 partner	80	5	19	9	2021	1461	44451	6	1989	1074	30-34	2	boucle du mouhoun, rural	boucle du mouhoun	catholic	wife	not at all	not at all	not at all	no method	17	no education
19 84 2	BF8	19	1370084	30	19	rural	no education	poorest	yes	big problem	no	married	currently in union/living with a man	yes	no	no	0	0	Never tested	30-39	Wife	No method	Non-exposed	18-19 years	Agricultural	No	1 partner	84	2	19	9	2021	1461	44451	1	1991	1093	30-34	2	boucle du mouhoun, rural	boucle du mouhoun	catholic	wife	not at all	not at all	not at all	no method	18	no education
19 88 2	BF8	19	1370084	21	19	rural	no education	middle	no or unsure	big problem	no	married	currently in union/living with a man	no	yes	yes	2	2	2-3 times	20-29	Wife	Modern	Exposed	15-17 years	Not working	Yes	2-3 partners	88	2	19	9	2021	1461	44451	1	2000	1201	20-24	2	boucle du mouhoun, rural	boucle du mouhoun	muslim	wife	not at all	less than once a week	not at all	modern method	16	no education
19 92 2	BF8	19	1370084	35	19	rural	no education	poorer	no or unsure	big problem	no	married	currently in union/living with a man	no	no	yes	2	2	2-3 times	30-39	Wife	Modern	Exposed	15-17 years	Not working	No	2-3 partners	92	2	19	9	2021	1461	44451	12	1985	1032	35-39	2	boucle du mouhoun, rural	boucle du mouhoun	catholic	wife	not at all	less than once a week	not at all	modern method	17	no education
19 92 3	BF8	19	1370084	16	19	rural	primary	poorer	no or unsure	big problem	no	never in union	never in union	yes	no	no	0	0	Never tested	15-19	Child	No method	Exposed	Never had sex	Agricultural	No	Never had sex	92	3	19	9	2021	1461	44451	2	2005	1262	15-19	2	boucle du mouhoun, rural	boucle du mouhoun	catholic	daughter	not at all	at least once a week	at least once a week	no method	not had sex
19 92 9	BF8	19	1370084	32	19	rural	no education	poorer	no or unsure	big problem	no	married	currently in union/living with a man	no	yes	yes	2	2	2-3 times	30-39	Wife	Modern	Exposed	18-19 years	Not working	No	2-3 partners	92	9	19	9	2021	1461	44451	1	1989	1069	30-34	2	boucle du mouhoun, rural	boucle du mouhoun	protestant	wife	not at all	less than once a week	not at all	modern method	19	no education
19 96 2	BF8	19	1370084	39	19	rural	no education	middle	no or unsure	big problem	no	married	currently in union/living with a man	no	no	no	0	0	Never tested	30-39	Wife	No method	Exposed	15-17 years	Not working	No	1 partner	96	2	19	9	2021	1461	44452	1	1982	985	35-39	2	boucle du mouhoun, rural	boucle du mouhoun	catholic	wife	not at all	less than once a week	less than once a week	no method	16	primary
19 96 5	BF8	19	1370084	15	19	rural	primary	middle	no or unsure	big problem	no	never in union	never in union	no	no	no	0	0	Never tested	15-19	Child	No method	Exposed	Never had sex	Not working	No	Never had sex	96	5	19	9	2021	1461	44452	7	2006	1279	15-19	2	boucle du mouhoun, rural	boucle du mouhoun	catholic	daughter	not at all	not at all	at least once a week	no method	not had sex
19 100 2	BF8	19	1370084	45	19	rural	no education	poorest	no or unsure	not a big problem	no	married	currently in union/living with a man	yes	no	no	0	0	Never tested	40-49	Wife	No method	Exposed	15-17 years	Agricultural	No	1 partner	100	2	19	9	2021	1461	44451	1	1976	913	45-49	2	boucle du mouhoun, rural	boucle du mouhoun	muslim	wife	not at all	at least once a week	at least once a week	no method	15	no education
19 100 5	BF8	19	1370084	15	19	rural	primary	poorest	no or unsure	big problem	no	never in union	never in union	yes	no	no	0	0	Never tested	15-19	Child	No method	Exposed	Never had sex	Agricultural	No	Never had sex	100	5	19	9	2021	1461	44451	12	2005	1272	15-19	2	boucle du mouhoun, rural	boucle du mouhoun	muslim	daughter	not at all	at least once a week	at least once a week	no method	not had sex
19 100 6	BF8	19	1370084	22	19	rural	no education	poorest	no or unsure	big problem	no	married	currently in union/living with a man	yes	no	yes	2	2	2-3 times	20-29	Wife	No method	Exposed	15-17 years	Agricultural	No	2-3 partners	100	6	19	9	2021	1461	44451	12	1998	1188	20-24	2	boucle du mouhoun, rural	boucle du mouhoun	muslim	wife	not at all	at least once a week	less than once a week	no method	16	no education
19 104 2	BF8	19	1370084	20	19	rural	no education	middle	no or unsure	big problem	no	married	currently in union/living with a man	no	yes	yes	2	2	2-3 times	20-29	Wife	No method	Exposed	15-17 years	Not working	Yes	1 partner	104	2	19	9	2021	1461	44451	1	2001	1213	20-24	2	boucle du mouhoun, rural	boucle du mouhoun	muslim	wife	not at all	not at all	at least once a week	no method	16	no education
19 104 6	BF8	19	1370084	19	19	rural	no education	middle	no or unsure	big problem	no	married	currently in union/living with a man	no	yes	yes	1	1	Once	15-19	Other relat/non-relatives	Modern	Exposed	15-17 years	Not working	Yes	2-3 partners	104	6	19	9	2021	1461	44451	1	2002	1225	15-19	2	boucle du mouhoun, rural	boucle du mouhoun	muslim	other relative	not at all	not at all	at least once a week	modern method	17	primary
19 104 9	BF8	19	1370084	15	19	rural	primary	middle	no or unsure	big problem	no	never in union	never in union	no	no	no	0	0	Never tested	15-19	Other relat/non-relatives	No method	Exposed	Never had sex	Not working	No	Never had sex	104	9	19	9	2021	1461	44451	12	2005	1272	15-19	2	boucle du mouhoun, rural	boucle du mouhoun	muslim	sister	not at all	not at all	at least once a week	no method	not had sex
20 2 2	BF8	20	920524	42	20	rural	no education	middle	no or unsure	not a big problem	no	married	currently in union/living with a man	yes	no	no	0	0	Never tested	40-49	Wife	Modern	Exposed	15-17 years	Agricultural	No	2-3 partners	2	2	20	9	2021	1461	44459	1	1979	949	40-44	2	boucle du mouhoun, rural	boucle du mouhoun	protestant	wife	not at all	at least once a week	not at all	modern method	16	no education
20 5 2	BF8	20	920524	32	20	rural	no education	poorest	no or unsure	not a big problem	no	married	currently in union/living with a man	yes	no	yes	1	1	Once	30-39	Wife	Modern	Exposed	15-17 years	Agricultural	No	2-3 partners	5	2	20	9	2021	1461	44460	12	1988	1068	30-34	2	boucle du mouhoun, rural	boucle du mouhoun	catholic	wife	not at all	at least once a week	not at all	modern method	17	no education
20 8 2	BF8	20	920524	33	20	rural	no education	middle	no or unsure	not a big problem	no	married	currently in union/living with a man	yes	no	no	0	0	Never tested	30-39	Wife	Modern	Exposed	15-17 years	Agricultural	No	2-3 partners	8	2	20	9	2021	1461	44459	1	1988	1057	30-34	2	boucle du mouhoun, rural	boucle du mouhoun	catholic	wife	not at all	at least once a week	not at all	modern method	16	no education
20 8 3	BF8	20	920524	15	20	rural	primary	middle	no or unsure	not a big problem	no	never in union	never in union	yes	no	no	0	0	Never tested	15-19	Child	No method	Exposed	Never had sex	Agricultural	No	Never had sex	8	3	20	9	2021	1461	44460	11	2005	1271	15-19	2	boucle du mouhoun, rural	boucle du mouhoun	catholic	daughter	not at all	at least once a week	not at all	no method	not had sex
20 10 2	BF8	20	920524	41	20	rural	no education	poorer	no or unsure	not a big problem	no	living with partner	currently in union/living with a man	yes	no	no	0	0	Never tested	40-49	Wife	No method	Exposed	20+ years	Agricultural	No	1 partner	10	2	20	9	2021	1461	44460	1	1980	961	40-44	2	boucle du mouhoun, rural	boucle du mouhoun	muslim	wife	not at all	less than once a week	not at all	no method	20	no education
20 10 5	BF8	20	920524	16	20	rural	secondary	poorer	no or unsure	not a big problem	no	never in union	never in union	no	no	no	0	0	Never tested	15-19	Child	No method	Exposed	Never had sex	Not working	No	Never had sex	10	5	20	9	2021	1461	44460	12	2004	1260	15-19	2	boucle du mouhoun, rural	boucle du mouhoun	muslim	daughter	not at all	at least once a week	not at all	no method	not had sex
20 16 2	BF8	20	920524	46	20	rural	no education	poorer	no or unsure	not a big problem	no	living with partner	currently in union/living with a man	yes	no	no	0	0	Never tested	40-49	Wife	No method	Exposed	18-19 years	Agricultural	No	1 partner	16	2	20	9	2021	1461	44460	1	1975	901	45-49	2	boucle du mouhoun, rural	boucle du mouhoun	catholic	wife	not at all	less than once a week	not at all	no method	19	no education
20 16 5	BF8	20	920524	45	20	rural	no education	poorer	no or unsure	not a big problem	no	living with partner	currently in union/living with a man	yes	no	yes	2	2	2-3 times	40-49	Wife	No method	Non-exposed	20+ years	Agricultural	No	1 partner	16	5	20	9	2021	1461	44460	1	1976	913	45-49	2	boucle du mouhoun, rural	boucle du mouhoun	catholic	wife	not at all	not at all	not at all	no method	23	no education
20 19 2	BF8	20	920524	40	20	rural	no education	richer	no or unsure	not a big problem	no	living with partner	currently in union/living with a man	yes	no	yes	2	2	2-3 times	40-49	Wife	No method	Exposed	18-19 years	Agricultural	No	2-3 partners	19	2	20	9	2021	1461	44460	1	1981	973	40-44	2	boucle du mouhoun, rural	boucle du mouhoun	catholic	wife	not at all	less than once a week	not at all	no method	19	no education
20 21 5	BF8	20	920524	41	20	rural	no education	poorer	no or unsure	not a big problem	no	married	currently in union/living with a man	yes	no	no	0	0	Never tested	40-49	Wife	No method	Exposed	15-17 years	Agricultural	No	1 partner	21	5	20	9	2021	1461	44460	1	1980	961	40-44	2	boucle du mouhoun, rural	boucle du mouhoun	muslim	wife	not at all	at least once a week	not at all	no method	17	no education
20 21 8	BF8	20	920524	29	20	rural	no education	poorer	no or unsure	not a big problem	no	married	currently in union/living with a man	yes	no	yes	2	2	2-3 times	20-29	Wife	Modern	Exposed	15-17 years	Agricultural	No	4 or more	21	8	20	9	2021	1461	44460	1	1992	1105	25-29	2	boucle du mouhoun, rural	boucle du mouhoun	muslim	wife	not at all	at least once a week	not at all	modern method	17	no education
20 24 2	BF8	20	920524	44	20	rural	no education	middle	no or unsure	not a big problem	no	married	currently in union/living with a man	no	no	no	0	0	Never tested	40-49	Wife	Modern	Exposed	18-19 years	Not working	No	1 partner	24	2	20	9	2021	1461	44460	12	1976	924	40-44	2	boucle du mouhoun, rural	boucle du mouhoun	protestant	wife	not at all	at least once a week	at least once a week	modern method	18	no education
20 24 4	BF8	20	920524	17	20	rural	secondary	middle	no or unsure	not a big problem	no	never in union	never in union	no	yes	no	0	0	Never tested	15-19	Child	Modern	Non-exposed	15-17 years	Not working	Yes	1 partner	24	4	20	9	2021	1461	44460	3	2004	1251	15-19	2	boucle du mouhoun, rural	boucle du mouhoun	catholic	daughter	not at all	not at all	not at all	modern method	16
20 27 2	BF8	20	920524	28	20	rural	no education	middle	no or unsure	not a big problem	no	married	currently in union/living with a man	no	no	yes	3	3	2-3 times	20-29	Wife	Modern	Non-exposed	15-17 years	Not working	No	1 partner	27	2	20	9	2021	1461	44460	1	1993	1117	25-29	2	boucle du mouhoun, rural	boucle du mouhoun	catholic	wife	not at all	not at all	not at all	modern method	16	primary
20 29 2	BF8	20	920524	27	20	rural	no education	middle	no or unsure	not a big problem	no	married	currently in union/living with a man	no	yes	yes	2	2	2-3 times	20-29	Wife	No method	Exposed	18-19 years	Not working	No	1 partner	29	2	20	9	2021	1461	44460	1	1994	1129	25-29	2	boucle du mouhoun, rural	boucle du mouhoun	catholic	wife	not at all	less than once a week	at least once a week	no method	18	no education
20 32 2	BF8	20	920524	32	20	rural	no education	poorer	no or unsure	not a big problem	no	married	currently in union/living with a man	no	no	yes	1	1	Once	30-39	Wife	No method	Exposed	18-19 years	Not working	No	1 partner	32	2	20	9	2021	1461	44460	3	1989	1071	30-34	2	boucle du mouhoun, rural	boucle du mouhoun	muslim	wife	not at all	less than once a week	not at all	no method	18	no education
20 35 2	BF8	20	920524	22	20	rural	no education	poorest	no or unsure	not a big problem	no	never in union	never in union	no	no	no	0	0	Never tested	20-29	Child	No method	Exposed	Never had sex	Not working	No	Never had sex	35	2	20	9	2021	1461	44460	12	1998	1188	20-24	2	boucle du mouhoun, rural	boucle du mouhoun	muslim	daughter	not at all	less than once a week	not at all	no method	not had sex
20 40 2	BF8	20	920524	47	20	rural	no education	richer	no or unsure	not a big problem	no	married	currently in union/living with a man	no	no	yes	1	1	Once	40-49	Wife	Modern	Exposed	20+ years	Not working	No	2-3 partners	40	2	20	9	2021	1461	44459	1	1974	889	45-49	2	boucle du mouhoun, rural	boucle du mouhoun	catholic	wife	not at all	at least once a week	at least once a week	modern method	20	no education
20 43 2	BF8	20	920524	44	20	rural	no education	middle	no or unsure	not a big problem	no	married	currently in union/living with a man	no	no	yes	1	1	Once	40-49	Wife	Modern	Exposed	20+ years	Not working	No	2-3 partners	43	2	20	9	2021	1461	44459	5	1977	929	40-44	2	boucle du mouhoun, rural	boucle du mouhoun	catholic	wife	not at all	at least once a week	at least once a week	modern method	20	no education
20 43 4	BF8	20	920524	15	20	rural	secondary	middle	no or unsure	not a big problem	no	never in union	never in union	no	yes	no	0	0	Never tested	15-19	Child	No method	Exposed	Never had sex	Not working	Yes	Never had sex	43	4	20	9	2021	1461	44459	12	2005	1272	15-19	2	boucle du mouhoun, rural	boucle du mouhoun	catholic	daughter	not at all	at least once a week	at least once a week	no method	not had sex
20 43 9	BF8	20	920524	34	20	rural	no education	middle	no or unsure	not a big problem	no	married	currently in union/living with a man	no	yes	yes	2	2	2-3 times	30-39	Wife	Modern	Exposed	18-19 years	Not working	No	2-3 partners	43	9	20	9	2021	1461	44459	1	1987	1045	30-34	2	boucle du mouhoun, rural	boucle du mouhoun	catholic	wife	not at all	at least once a week	at least once a week	modern method	19	no education
20 45 2	BF8	20	920524	34	20	rural	no education	poorer	no or unsure	not a big problem	no	living with partner	currently in union/living with a man	yes	yes	yes	2	2	2-3 times	30-39	Wife	No method	Exposed	15-17 years	Agricultural	No	2-3 partners	45	2	20	9	2021	1461	44460	1	1987	1045	30-34	2	boucle du mouhoun, rural	boucle du mouhoun	catholic	wife	not at all	less than once a week	not at all	no method	17	no education
20 45 6	BF8	20	920524	29	20	rural	no education	poorer	no or unsure	not a big problem	no	living with partner	currently in union/living with a man	yes	no	yes	2	2	2-3 times	20-29	Wife	No method	Exposed	15-17 years	Agricultural	No	2-3 partners	45	6	20	9	2021	1461	44460	1	1992	1105	25-29	2	boucle du mouhoun, rural	boucle du mouhoun	catholic	wife	not at all	less than once a week	not at all	no method	16	no education
20 48 2	BF8	20	920524	30	20	rural	no education	poorer	no or unsure	not a big problem	no	living with partner	currently in union/living with a man	yes	no	yes	2	2	2-3 times	30-39	Wife	No method	Exposed	15-17 years	Agricultural	No	2-3 partners	48	2	20	9	2021	1461	44460	1	1991	1093	30-34	2	boucle du mouhoun, rural	boucle du mouhoun	catholic	wife	not at all	less than once a week	not at all	no method	17	no education
20 48 3	BF8	20	920524	24	20	rural	no education	poorer	no or unsure	not a big problem	no	living with partner	currently in union/living with a man	yes	no	yes	1	1	Once	20-29	Wife	No method	Exposed	15-17 years	White-collar/skilled	No	2-3 partners	48	3	20	9	2021	1461	44460	12	1996	1164	20-24	2	boucle du mouhoun, rural	boucle du mouhoun	catholic	wife	not at all	less than once a week	not at all	no method	16	no education
20 48 4	BF8	20	920524	23	20	rural	no education	poorer	yes	not a big problem	no	living with partner	currently in union/living with a man	yes	no	yes	2	2	2-3 times	20-29	Wife	No method	Exposed	15-17 years	Agricultural	No	1 partner	48	4	20	9	2021	1461	44460	1	1998	1177	20-24	2	boucle du mouhoun, rural	boucle du mouhoun	catholic	wife	not at all	less than once a week	not at all	no method	16	no education
20 51 2	BF8	20	920524	21	20	rural	no education	poorer	no or unsure	not a big problem	no	living with partner	currently in union/living with a man	yes	no	yes	1	1	Once	20-29	Wife	No method	Exposed	15-17 years	Agricultural	Yes	2-3 partners	51	2	20	9	2021	1461	44459	1	2000	1201	20-24	2	boucle du mouhoun, rural	boucle du mouhoun	catholic	wife	not at all	less than once a week	not at all	no method	16	no education
20 54 2	BF8	20	920524	38	20	rural	no education	middle	no or unsure	not a big problem	no	living with partner	currently in union/living with a man	yes	no	yes	2	2	2-3 times	30-39	Wife	No method	Exposed	15-17 years	Agricultural	No	2-3 partners	54	2	20	9	2021	1461	44460	1	1983	997	35-39	2	boucle du mouhoun, rural	boucle du mouhoun	catholic	wife	not at all	less than once a week	not at all	no method	16	no education
20 59 2	BF8	20	920524	44	20	rural	no education	poorest	no or unsure	not a big problem	no	married	currently in union/living with a man	yes	no	yes	1	1	Once	40-49	Wife	No method	Exposed	20+ years	White-collar/skilled	No	1 partner	59	2	20	9	2021	1461	44460	1	1977	925	40-44	2	boucle du mouhoun, rural	boucle du mouhoun	catholic	wife	not at all	less than once a week	not at all	no method	21	no education
20 67 2	BF8	20	920524	38	20	rural	no education	poorer	no or unsure	not a big problem	no	living with partner	currently in union/living with a man	yes	no	no	0	0	Never tested	30-39	Wife	No method	Exposed	20+ years	Agricultural	No	1 partner	67	2	20	9	2021	1461	44460	1	1983	997	35-39	2	boucle du mouhoun, rural	boucle du mouhoun	catholic	wife	not at all	less than once a week	not at all	no method	20	primary
20 67 3	BF8	20	920524	17	20	rural	secondary	poorer	no or unsure	not a big problem	no	never in union	never in union	yes	no	no	0	0	Never tested	15-19	Child	No method	Exposed	Never had sex	Agricultural	No	Never had sex	67	3	20	9	2021	1461	44460	6	2004	1254	15-19	2	boucle du mouhoun, rural	boucle du mouhoun	catholic	daughter	not at all	at least once a week	not at all	no method	not had sex
20 70 2	BF8	20	920524	30	20	rural	no education	middle	no or unsure	not a big problem	no	married	currently in union/living with a man	no	yes	yes	1	1	Once	30-39	Wife	No method	Exposed	20+ years	Not working	No	4 or more	70	2	20	9	2021	1461	44460	12	1990	1092	30-34	2	boucle du mouhoun, rural	boucle du mouhoun	muslim	wife	not at all	at least once a week	at least once a week	no method	23	no education
21 2 2	BF8	21	1032266	29	21	rural	no education	richer	no or unsure	not a big problem	no	married	currently in union/living with a man	yes	no	yes	1	1	Once	20-29	Wife	Modern	Exposed	15-17 years	Agricultural	No	1 partner	2	2	21	9	2021	1461	44463	1	1992	1105	25-29	2	boucle du mouhoun, rural	boucle du mouhoun	muslim	wife	not at all	at least once a week	at least once a week	modern method	16	primary
21 7 2	BF8	21	1032266	27	21	rural	no education	middle	no or unsure	not a big problem	no	married	currently in union/living with a man	yes	no	yes	2	2	2-3 times	20-29	Wife	Modern	Exposed	15-17 years	Agricultural	No	4 or more	7	2	21	9	2021	1461	44463	1	1994	1129	25-29	2	boucle du mouhoun, rural	boucle du mouhoun	muslim	wife	not at all	less than once a week	less than once a week	modern method	17	no education
21 11 2	BF8	21	1032266	23	21	rural	no education	poorest	yes	not a big problem	no	living with partner	currently in union/living with a man	yes	no	yes	2	2	2-3 times	20-29	Wife	No method	Exposed	15-17 years	Agricultural	Yes	2-3 partners	11	2	21	9	2021	1461	44463	6	1998	1182	20-24	2	boucle du mouhoun, rural	boucle du mouhoun	muslim	wife	not at all	less than once a week	less than once a week	no method	17	primary
21 15 2	BF8	21	1032266	32	21	rural	no education	richer	no or unsure	not a big problem	no	living with partner	currently in union/living with a man	yes	no	yes	2	2	2-3 times	30-39	Wife	No method	Exposed	15-17 years	White-collar/skilled	No	1 partner	15	2	21	9	2021	1461	44463	4	1989	1072	30-34	2	boucle du mouhoun, rural	boucle du mouhoun	muslim	wife	not at all	at least once a week	less than once a week	no method	17	no education
21 19 2	BF8	21	1032266	35	21	rural	no education	middle	no or unsure	big problem	no	married	currently in union/living with a man	yes	no	yes	1	1	Once	30-39	Wife	No method	Exposed	15-17 years	Agricultural	No	2-3 partners	19	2	21	9	2021	1461	44462	12	1985	1032	35-39	2	boucle du mouhoun, rural	boucle du mouhoun	muslim	wife	not at all	at least once a week	at least once a week	no method	17	primary
21 32 2	BF8	21	1032266	44	21	rural	no education	poorer	no or unsure	big problem	no	living with partner	currently in union/living with a man	yes	no	yes	2	2	2-3 times	40-49	Wife	No method	Exposed	15-17 years	Agricultural	No	2-3 partners	32	2	21	9	2021	1461	44462	1	1977	925	40-44	2	boucle du mouhoun, rural	boucle du mouhoun	muslim	wife	not at all	less than once a week	not at all	no method	16	no education
21 37 2	BF8	21	1032266	39	21	rural	no education	poorer	no or unsure	big problem	no	living with partner	currently in union/living with a man	yes	no	yes	2	2	2-3 times	30-39	Wife	No method	Exposed	15-17 years	Agricultural	No	2-3 partners	37	2	21	9	2021	1461	44462	1	1982	985	35-39	2	boucle du mouhoun, rural	boucle du mouhoun	catholic	wife	not at all	less than once a week	not at all	no method	16	no education
21 37 3	BF8	21	1032266	19	21	rural	secondary	poorer	no or unsure	big problem	no	never in union	never in union	yes	yes	no	0	0	Never tested	15-19	Child	Modern	Exposed	15-17 years	Agricultural	Yes	1 partner	37	3	21	9	2021	1461	44462	5	2002	1229	15-19	2	boucle du mouhoun, rural	boucle du mouhoun	catholic	daughter	not at all	less than once a week	not at all	modern method	17
21 37 4	BF8	21	1032266	16	21	rural	secondary	poorer	no or unsure	big problem	no	never in union	never in union	yes	yes	no	0	0	Never tested	15-19	Child	No method	Exposed	Never had sex	Agricultural	Yes	Never had sex	37	4	21	9	2021	1461	44463	4	2005	1264	15-19	2	boucle du mouhoun, rural	boucle du mouhoun	catholic	daughter	not at all	less than once a week	not at all	no method	not had sex
21 45 3	BF8	21	1032266	20	21	rural	secondary	poorer	no or unsure	big problem	no	never in union	never in union	yes	yes	no	0	0	Never tested	20-29	Child	No method	Exposed	15-17 years	Agricultural	Yes	1 partner	45	3	21	9	2021	1461	44463	3	2001	1215	20-24	2	boucle du mouhoun, rural	boucle du mouhoun	muslim	daughter	not at all	less than once a week	not at all	no method	17
21 45 4	BF8	21	1032266	16	21	rural	primary	poorer	no or unsure	big problem	no	never in union	never in union	yes	yes	no	0	0	Never tested	15-19	Child	No method	Exposed	Never had sex	Agricultural	Yes	Never had sex	45	4	21	9	2021	1461	44463	6	2005	1266	15-19	2	boucle du mouhoun, rural	boucle du mouhoun	muslim	daughter	not at all	less than once a week	not at all	no method	not had sex
21 45 5	BF8	21	1032266	18	21	rural	secondary	poorer	no or unsure	big problem	no	never in union	never in union	yes	yes	no	0	0	Never tested	15-19	Child	No method	Exposed	15-17 years	Agricultural	Yes	1 partner	45	5	21	9	2021	1461	44463	1	2003	1237	15-19	2	boucle du mouhoun, rural	boucle du mouhoun	muslim	granddaughter	not at all	less than once a week	not at all	no method	17
21 45 6	BF8	21	1032266	15	21	rural	secondary	poorer	no or unsure	big problem	no	never in union	never in union	yes	yes	no	0	0	Never tested	15-19	Child	No method	Exposed	Never had sex	Agricultural	Yes	Never had sex	45	6	21	9	2021	1461	44463	1	2006	1273	15-19	2	boucle du mouhoun, rural	boucle du mouhoun	muslim	granddaughter	not at all	less than once a week	not at all	no method	not had sex
21 49 2	BF8	21	1032266	25	21	rural	no education	middle	no or unsure	big problem	no	living with partner	currently in union/living with a man	yes	no	yes	1	1	Once	20-29	Wife	No method	Exposed	18-19 years	Agricultural	No	2-3 partners	49	2	21	9	2021	1461	44462	1	1996	1153	25-29	2	boucle du mouhoun, rural	boucle du mouhoun	muslim	wife	not at all	less than once a week	not at all	no method	18	primary
21 49 5	BF8	21	1032266	37	21	rural	no education	middle	yes	not a big problem	no	living with partner	currently in union/living with a man	yes	no	yes	1	1	Once	30-39	Wife	No method	Exposed	18-19 years	Agricultural	No	2-3 partners	49	5	21	9	2021	1461	44462	1	1984	1009	35-39	2	boucle du mouhoun, rural	boucle du mouhoun	muslim	wife	not at all	less than once a week	not at all	no method	18	primary
21 54 2	BF8	21	1032266	35	21	rural	no education	middle	no or unsure	big problem	no	living with partner	currently in union/living with a man	yes	no	yes	2	2	2-3 times	30-39	Wife	No method	Exposed	18-19 years	Agricultural	No	1 partner	54	2	21	9	2021	1461	44462	1	1986	1033	35-39	2	boucle du mouhoun, rural	boucle du mouhoun	catholic	wife	not at all	less than once a week	not at all	no method	19	no education
21 54 3	BF8	21	1032266	15	21	rural	primary	middle	no or unsure	big problem	no	never in union	never in union	no	no	no	0	0	Never tested	15-19	Child	No method	Exposed	Never had sex	Not working	No	Never had sex	54	3	21	9	2021	1461	44462	9	2006	1281	15-19	2	boucle du mouhoun, rural	boucle du mouhoun	muslim	daughter	not at all	less than once a week	not at all	no method	not had sex
21 58 2	BF8	21	1032266	39	21	rural	no education	middle	no or unsure	big problem	no	living with partner	currently in union/living with a man	yes	no	yes	2	2	2-3 times	30-39	Wife	No method	Exposed	20+ years	Agricultural	No	1 partner	58	2	21	9	2021	1461	44463	1	1982	985	35-39	2	boucle du mouhoun, rural	boucle du mouhoun	catholic	wife	not at all	less than once a week	not at all	no method	22	no education
21 58 3	BF8	21	1032266	16	21	rural	no education	middle	no or unsure	big problem	no	never in union	never in union	no	no	no	0	0	Never tested	15-19	Child	No method	Exposed	Never had sex	Not working	No	Never had sex	58	3	21	9	2021	1461	44463	12	2004	1260	15-19	2	boucle du mouhoun, rural	boucle du mouhoun	catholic	daughter	not at all	less than once a week	not at all	no method	not had sex
21 62 2	BF8	21	1032266	35	21	rural	no education	poorer	no or unsure	big problem	no	living with partner	currently in union/living with a man	yes	no	yes	2	2	2-3 times	30-39	Wife	No method	Exposed	15-17 years	Agricultural	No	1 partner	62	2	21	9	2021	1461	44463	1	1986	1033	35-39	2	boucle du mouhoun, rural	boucle du mouhoun	muslim	wife	not at all	less than once a week	not at all	no method	15	no education
21 66 2	BF8	21	1032266	49	21	rural	no education	middle	no or unsure	big problem	no	married	currently in union/living with a man	no	no	no	0	0	Never tested	40-49	Wife	No method	Exposed	18-19 years	Not working	No	1 partner	66	2	21	9	2021	1461	44462	1	1972	865	45-49	2	boucle du mouhoun, rural	boucle du mouhoun	catholic	wife	not at all	at least once a week	at least once a week	no method	18	primary
21 71 2	BF8	21	1032266	21	21	rural	primary	poorer	yes	big problem	no	married	currently in union/living with a man	no	yes	yes	1	1	Once	20-29	Wife	No method	Non-exposed	18-19 years	Not working	Yes	2-3 partners	71	2	21	9	2021	1461	44462	12	1999	1200	20-24	2	boucle du mouhoun, rural	boucle du mouhoun	muslim	wife	not at all	not at all	not at all	no method	18	primary
21 75 2	BF8	21	1032266	27	21	rural	no education	poorer	no or unsure	big problem	no	married	currently in union/living with a man	no	no	no	0	0	Never tested	20-29	Wife	Modern	Exposed	15-17 years	Not working	No	2-3 partners	75	2	21	9	2021	1461	44462	9	1994	1137	25-29	2	boucle du mouhoun, rural	boucle du mouhoun	catholic	wife	not at all	less than once a week	not at all	modern method	17	no education
21 79 2	BF8	21	1032266	24	21	rural	primary	middle	yes	big problem	no	married	currently in union/living with a man	no	no	no	0	0	Never tested	20-29	Wife	No method	Exposed	18-19 years	Not working	No	2-3 partners	79	2	21	9	2021	1461	44462	1	1997	1165	20-24	2	boucle du mouhoun, rural	boucle du mouhoun	muslim	wife	not at all	less than once a week	not at all	no method	18	no education
21 88 2	BF8	21	1032266	41	21	rural	no education	middle	no or unsure	big problem	no	married	currently in union/living with a man	yes	no	no	0	0	Never tested	40-49	Wife	No method	Exposed	20+ years	Agricultural	No	1 partner	88	2	21	9	2021	1461	44462	8	1980	968	40-44	2	boucle du mouhoun, rural	boucle du mouhoun	catholic	wife	not at all	at least once a week	not at all	no method	24	no education
21 92 2	BF8	21	1032266	47	21	rural	no education	middle	no or unsure	not a big problem	no	married	currently in union/living with a man	yes	yes	yes	1	1	Once	40-49	Wife	Modern	Exposed	18-19 years	Agricultural	No	2-3 partners	92	2	21	9	2021	1461	44463	1	1974	889	45-49	2	boucle du mouhoun, rural	boucle du mouhoun	catholic	wife	not at all	at least once a week	at least once a week	modern method	18	no education
21 96 2	BF8	21	1032266	40	21	rural	no education	middle	no or unsure	not a big problem	no	married	currently in union/living with a man	yes	yes	yes	2	2	2-3 times	40-49	Wife	Modern	Exposed	15-17 years	Agricultural	No	4 or more	96	2	21	9	2021	1461	44463	1	1981	973	40-44	2	boucle du mouhoun, rural	boucle du mouhoun	muslim	wife	not at all	at least once a week	less than once a week	modern method	16	no education
21 96 6	BF8	21	1032266	35	21	rural	no education	middle	no or unsure	not a big problem	no	married	currently in union/living with a man	yes	no	yes	1	1	Once	30-39	Wife	No method	Exposed	15-17 years	Agricultural	No	4 or more	96	6	21	9	2021	1461	44463	1	1986	1033	35-39	2	boucle du mouhoun, rural	boucle du mouhoun	muslim	wife	not at all	at least once a week	less than once a week	no method	16	no education
21 101 2	BF8	21	1032266	36	21	rural	primary	middle	no or unsure	not a big problem	no	married	currently in union/living with a man	yes	yes	no	0	0	Never tested	30-39	Wife	Modern	Exposed	15-17 years	White-collar/skilled	No	1 partner	101	2	21	9	2021	1461	44463	1	1985	1021	35-39	2	boucle du mouhoun, rural	boucle du mouhoun	muslim	wife	not at all	at least once a week	at least once a week	modern method	17	no education
21 101 3	BF8	21	1032266	16	21	rural	secondary	middle	no or unsure	not a big problem	no	never in union	never in union	no	yes	no	0	0	Never tested	15-19	Child	No method	Exposed	Never had sex	Not working	Yes	Never had sex	101	3	21	9	2021	1461	44463	8	2005	1268	15-19	2	boucle du mouhoun, rural	boucle du mouhoun	muslim	daughter	not at all	at least once a week	at least once a week	no method	not had sex
21 105 8	BF8	21	1032266	16	21	rural	primary	richer	no or unsure	not a big problem	no	never in union	never in union	no	no	no	0	0	Never tested	15-19	Child	No method	Exposed	Never had sex	Not working	Yes	Never had sex	105	8	21	9	2021	1461	44463	5	2005	1265	15-19	2	boucle du mouhoun, rural	boucle du mouhoun	muslim	daughter	not at all	less than once a week	not at all	no method	not had sex
21 109 3	BF8	21	1032266	20	21	rural	no education	poorer	no or unsure	not a big problem	no	never in union	never in union	yes	no	no	0	0	Never tested	20-29	Child	No method	Exposed	18-19 years	Agricultural	No	1 partner	109	3	21	9	2021	1461	44463	1	2001	1213	20-24	2	boucle du mouhoun, rural	boucle du mouhoun	muslim	daughter	not at all	less than once a week	less than once a week	no method	18
22 1 2	BF8	22	1218347	32	22	rural	no education	richer	no or unsure	not a big problem	no	married	currently in union/living with a man	yes	yes	yes	2	2	2-3 times	30-39	Wife	No method	Exposed	15-17 years	Manual labor	No	1 partner	1	2	22	9	2021	1461	44458	1	1989	1069	30-34	2	boucle du mouhoun, rural	boucle du mouhoun	muslim	wife	not at all	at least once a week	at least once a week	no method	15	no education
22 1 3	BF8	22	1218347	15	22	rural	secondary	richer	no or unsure	not a big problem	no	never in union	never in union	yes	yes	no	0	0	Never tested	15-19	Child	No method	Exposed	Never had sex	Manual labor	Yes	Never had sex	1	3	22	9	2021	1461	44458	4	2006	1276	15-19	2	boucle du mouhoun, rural	boucle du mouhoun	muslim	daughter	not at all	at least once a week	at least once a week	no method	not had sex
22 4 2	BF8	22	1218347	43	22	rural	no education	poorer	no or unsure	not a big problem	no	married	currently in union/living with a man	yes	no	yes	2	2	2-3 times	40-49	Wife	No method	Exposed	15-17 years	White-collar/skilled	No	2-3 partners	4	2	22	9	2021	1461	44457	1	1978	937	40-44	2	boucle du mouhoun, rural	boucle du mouhoun	muslim	wife	not at all	less than once a week	less than once a week	no method	16	primary
22 10 3	BF8	22	1218347	47	22	rural	no education	middle	no or unsure	big problem	no	married	currently in union/living with a man	yes	no	no	0	0	Never tested	40-49	Wife	No method	Exposed	18-19 years	Manual labor	No	2-3 partners	10	3	22	9	2021	1461	44457	1	1974	889	45-49	2	boucle du mouhoun, rural	boucle du mouhoun	muslim	wife	not at all	less than once a week	less than once a week	no method	18	primary
22 10 4	BF8	22	1218347	15	22	rural	primary	middle	no or unsure	not a big problem	no	never in union	never in union	yes	yes	no	0	0	Never tested	15-19	Child	No method	Exposed	Never had sex	Agricultural	Yes	Never had sex	10	4	22	9	2021	1461	44457	5	2006	1277	15-19	2	boucle du mouhoun, rural	boucle du mouhoun	muslim	daughter	not at all	less than once a week	less than once a week	no method	not had sex
22 16 3	BF8	22	1218347	22	22	rural	secondary	richer	no or unsure	not a big problem	no	never in union	never in union	yes	yes	no	0	0	Never tested	20-29	Child	No method	Exposed	15-17 years	Manual labor	Yes	2-3 partners	16	3	22	9	2021	1461	44457	1	1999	1189	20-24	2	boucle du mouhoun, rural	boucle du mouhoun	muslim	daughter	not at all	at least once a week	at least once a week	no method	17
22 19 2	BF8	22	1218347	42	22	rural	no education	poorer	no or unsure	not a big problem	no	married	currently in union/living with a man	yes	no	yes	2	2	2-3 times	40-49	Wife	Modern	Exposed	15-17 years	White-collar/skilled	No	1 partner	19	2	22	9	2021	1461	44458	3	1979	951	40-44	2	boucle du mouhoun, rural	boucle du mouhoun	muslim	wife	not at all	at least once a week	at least once a week	modern method	16	no education
22 25 2	BF8	22	1218347	35	22	rural	no education	richer	no or unsure	not a big problem	no	married	currently in union/living with a man	yes	no	yes	2	2	2-3 times	30-39	Wife	Modern	Exposed	20+ years	White-collar/skilled	No	2-3 partners	25	2	22	9	2021	1461	44458	12	1985	1032	35-39	2	boucle du mouhoun, rural	boucle du mouhoun	muslim	wife	not at all	less than once a week	at least once a week	modern method	20	no education
22 25 8	BF8	22	1218347	22	22	rural	no education	richer	no or unsure	not a big problem	no	married	currently in union/living with a man	yes	yes	yes	2	2	2-3 times	20-29	Wife	No method	Exposed	15-17 years	White-collar/skilled	Yes	2-3 partners	25	8	22	9	2021	1461	44458	2	1999	1190	20-24	2	boucle du mouhoun, rural	boucle du mouhoun	muslim	wife	not at all	at least once a week	at least once a week	no method	16	no education
22 28 4	BF8	22	1218347	18	22	rural	secondary	richer	no or unsure	not a big problem	no	never in union	never in union	no	yes	no	0	0	Never tested	15-19	Child	Modern	Exposed	15-17 years	Not working	Yes	1 partner	28	4	22	9	2021	1461	44458	5	2003	1241	15-19	2	boucle du mouhoun, rural	boucle du mouhoun	muslim	daughter	not at all	at least once a week	at least once a week	modern method	17
22 28 6	BF8	22	1218347	19	22	rural	secondary	richer	no or unsure	not a big problem	no	never in union	never in union	no	yes	no	0	0	Never tested	15-19	Child	Modern	Exposed	15-17 years	Not working	Yes	2-3 partners	28	6	22	9	2021	1461	44458	3	2002	1227	15-19	2	boucle du mouhoun, rural	boucle du mouhoun	muslim	daughter	not at all	at least once a week	at least once a week	modern method	17
22 28 7	BF8	22	1218347	16	22	rural	secondary	richer	no or unsure	not a big problem	no	never in union	never in union	no	yes	no	0	0	Never tested	15-19	Child	No method	Exposed	Never had sex	Not working	Yes	Never had sex	28	7	22	9	2021	1461	44457	3	2005	1263	15-19	2	boucle du mouhoun, rural	boucle du mouhoun	muslim	daughter	not at all	at least once a week	at least once a week	no method	not had sex
22 34 2	BF8	22	1218347	39	22	rural	no education	poorer	no or unsure	not a big problem	no	married	currently in union/living with a man	no	no	yes	2	2	2-3 times	30-39	Wife	Modern	Exposed	20+ years	White-collar/skilled	No	1 partner	34	2	22	9	2021	1461	44457	1	1982	985	35-39	2	boucle du mouhoun, rural	boucle du mouhoun	muslim	wife	not at all	at least once a week	not at all	modern method	20	primary
22 36 2	BF8	22	1218347	46	22	rural	no education	richer	no or unsure	not a big problem	no	married	currently in union/living with a man	no	yes	no	0	0	Never tested	40-49	Wife	No method	Exposed	15-17 years	Not working	No	2-3 partners	36	2	22	9	2021	1461	44457	1	1975	901	45-49	2	boucle du mouhoun, rural	boucle du mouhoun	muslim	wife	not at all	at least once a week	at least once a week	no method	15	no education
22 36 4	BF8	22	1218347	20	22	rural	secondary	richer	no or unsure	not a big problem	no	never in union	never in union	no	yes	no	0	0	Never tested	20-29	Child	Modern	Exposed	15-17 years	Not working	Yes	2-3 partners	36	4	22	9	2021	1461	44457	4	2001	1216	20-24	2	boucle du mouhoun, rural	boucle du mouhoun	muslim	daughter	not at all	at least once a week	at least once a week	modern method	17
22 36 5	BF8	22	1218347	17	22	rural	secondary	richer	no or unsure	not a big problem	no	never in union	never in union	no	yes	no	0	0	Never tested	15-19	Child	Modern	Exposed	15-17 years	Not working	Yes	1 partner	36	5	22	9	2021	1461	44457	1	2004	1249	15-19	2	boucle du mouhoun, rural	boucle du mouhoun	muslim	daughter	not at all	at least once a week	at least once a week	modern method	17
22 36 8	BF8	22	1218347	27	22	rural	higher	richer	no or unsure	not a big problem	no	never in union	never in union	no	yes	yes	1	1	Once	20-29	Other relat/non-relatives	Modern	Exposed	20+ years	Not working	No	4 or more	36	8	22	9	2021	1461	44457	3	1994	1131	25-29	2	boucle du mouhoun, rural	boucle du mouhoun	muslim	other relative	not at all	at least once a week	at least once a week	modern method	20
22 48 5	BF8	22	1218347	21	22	rural	secondary	middle	no or unsure	not a big problem	no	never in union	never in union	yes	yes	no	0	0	Never tested	20-29	Child	Modern	Exposed	20+ years	White-collar/skilled	Yes	1 partner	48	5	22	9	2021	1461	44457	1	2000	1201	20-24	2	boucle du mouhoun, rural	boucle du mouhoun	muslim	daughter	less than once a week	less than once a week	not at all	modern method	20
22 54 2	BF8	22	1218347	33	22	rural	primary	richer	no or unsure	not a big problem	no	living with partner	currently in union/living with a man	yes	no	yes	2	2	2-3 times	30-39	Wife	Modern	Exposed	15-17 years	White-collar/skilled	No	2-3 partners	54	2	22	9	2021	1461	44457	1	1988	1057	30-34	2	boucle du mouhoun, rural	boucle du mouhoun	muslim	wife	less than once a week	less than once a week	less than once a week	modern method	17	no education
22 60 4	BF8	22	1218347	23	22	rural	secondary	richer	no or unsure	not a big problem	no	living with partner	currently in union/living with a man	yes	yes	yes	2	2	2-3 times	20-29	Child	No method	Exposed	15-17 years	White-collar/skilled	No	2-3 partners	60	4	22	9	2021	1461	44457	12	1997	1176	20-24	2	boucle du mouhoun, rural	boucle du mouhoun	muslim	daughter-in-law	not at all	less than once a week	less than once a week	no method	15	secondary
22 63 2	BF8	22	1218347	27	22	rural	primary	poorer	no or unsure	not a big problem	no	married	currently in union/living with a man	yes	no	yes	3	3	2-3 times	20-29	Wife	No method	Exposed	18-19 years	Agricultural	No	1 partner	63	2	22	9	2021	1461	44457	7	1994	1135	25-29	2	boucle du mouhoun, rural	boucle du mouhoun	muslim	wife	not at all	less than once a week	not at all	no method	18	no education
22 66 1	BF8	22	1218347	49	22	rural	no education	middle	no or unsure	not a big problem	no	widowed	formerly in union/living with a man	yes	no	no	0	0	Never tested	40-49	Head	No method	Non-exposed	18-19 years	White-collar/skilled	No	1 partner	66	1	22	9	2021	1461	44457	1	1972	865	45-49	2	boucle du mouhoun, rural	boucle du mouhoun	muslim	head	not at all	not at all	not at all	no method	18
22 66 2	BF8	22	1218347	18	22	rural	secondary	middle	no or unsure	not a big problem	no	never in union	never in union	yes	no	no	0	0	Never tested	15-19	Child	Modern	Non-exposed	15-17 years	White-collar/skilled	No	2-3 partners	66	2	22	9	2021	1461	44457	11	2002	1235	15-19	2	boucle du mouhoun, rural	boucle du mouhoun	muslim	daughter	not at all	not at all	not at all	modern method	16
22 69 2	BF8	22	1218347	40	22	rural	no education	richer	no or unsure	not a big problem	no	living with partner	currently in union/living with a man	yes	no	yes	2	2	2-3 times	40-49	Wife	Modern	Non-exposed	18-19 years	White-collar/skilled	No	1 partner	69	2	22	9	2021	1461	44458	3	1981	975	40-44	2	boucle du mouhoun, rural	boucle du mouhoun	muslim	wife	not at all	not at all	not at all	modern method	18	secondary
22 72 6	BF8	22	1218347	27	22	rural	no education	richer	yes	not a big problem	no	living with partner	currently in union/living with a man	no	no	yes	2	2	2-3 times	20-29	Child	No method	Exposed	15-17 years	Not working	No	1 partner	72	6	22	9	2021	1461	44458	10	1993	1126	25-29	2	boucle du mouhoun, rural	boucle du mouhoun	muslim	daughter-in-law	not at all	at least once a week	not at all	no method	17	no education
22 74 1	BF8	22	1218347	36	22	rural	secondary	richest	no or unsure	not a big problem	no	married	currently in union/living with a man	yes	yes	yes	3	3	2-3 times	30-39	Head	Modern	Exposed	18-19 years	White-collar/skilled	No	2-3 partners	74	1	22	9	2021	1461	44458	9	1985	1029	35-39	2	boucle du mouhoun, rural	boucle du mouhoun	catholic	head	not at all	less than once a week	less than once a week	modern method	18	higher
25 11 2	BF8	25	1043758	39	25	rural	no education	poorest	no or unsure	not a big problem	no	married	currently in union/living with a man	yes	yes	no	0	0	Never tested	30-39	Wife	Modern	Non-exposed	18-19 years	White-collar/skilled	No	1 partner	11	2	25	9	2021	1461	44452	6	1982	990	35-39	2	boucle du mouhoun, rural	boucle du mouhoun	catholic	wife	not at all	not at all	not at all	modern method	18	no education
25 11 4	BF8	25	1043758	17	25	rural	secondary	poorest	no or unsure	big problem	no	never in union	never in union	yes	no	no	0	0	Never tested	15-19	Child	No method	Non-exposed	Never had sex	Agricultural	Yes	Never had sex	11	4	25	9	2021	1461	44452	4	2004	1252	15-19	2	boucle du mouhoun, rural	boucle du mouhoun	catholic	daughter	not at all	not at all	not at all	no method	not had sex
25 11 5	BF8	25	1043758	15	25	rural	secondary	poorest	no or unsure	not a big problem	no	never in union	never in union	no	no	no	0	0	Never tested	15-19	Child	No method	Non-exposed	Never had sex	Not working	No	Never had sex	11	5	25	9	2021	1461	44452	4	2006	1276	15-19	2	boucle du mouhoun, rural	boucle du mouhoun	catholic	daughter	not at all	not at all	not at all	no method	not had sex
25 16 1	BF8	25	1043758	43	25	rural	primary	poorest	no or unsure	big problem	no	married	currently in union/living with a man	yes	no	yes	9	9	4 or more	40-49	Head	Modern	Exposed	15-17 years	Agricultural	No	2-3 partners	16	1	25	9	2021	1461	44450	1	1978	937	40-44	2	boucle du mouhoun, rural	boucle du mouhoun	muslim	head	not at all	at least once a week	not at all	modern method	16	primary
25 22 3	BF8	25	1043758	15	25	rural	primary	poorer	no or unsure	not a big problem	no	never in union	never in union	yes	no	no	0	0	Never tested	15-19	Child	No method	Non-exposed	Never had sex	Agricultural	No	Never had sex	22	3	25	9	2021	1461	44451	6	2006	1278	15-19	2	boucle du mouhoun, rural	boucle du mouhoun	muslim	daughter	not at all	not at all	not at all	no method	not had sex
25 22 4	BF8	25	1043758	15	25	rural	secondary	poorer	no or unsure	big problem	no	never in union	never in union	yes	no	no	0	0	Never tested	15-19	Child	No method	Exposed	Never had sex	Agricultural	No	Never had sex	22	4	25	9	2021	1461	44451	8	2006	1280	15-19	2	boucle du mouhoun, rural	boucle du mouhoun	muslim	daughter	not at all	not at all	at least once a week	no method	not had sex
25 27 4	BF8	25	1043758	15	25	rural	secondary	poorest	no or unsure	big problem	no	never in union	never in union	yes	no	no	0	0	Never tested	15-19	Child	No method	Non-exposed	Never had sex	Agricultural	No	Never had sex	27	4	25	9	2021	1461	44450	7	2006	1279	15-19	2	boucle du mouhoun, rural	boucle du mouhoun	catholic	granddaughter	not at all	not at all	not at all	no method	not had sex
25 27 5	BF8	25	1043758	42	25	rural	no education	poorest	no or unsure	big problem	no	living with partner	currently in union/living with a man	yes	no	yes	5	5	4 or more	40-49	Wife	No method	Non-exposed	18-19 years	Agricultural	No	1 partner	27	5	25	9	2021	1461	44450	1	1979	949	40-44	2	boucle du mouhoun, rural	boucle du mouhoun	catholic	wife	not at all	not at all	not at all	no method	19	primary
25 33 2	BF8	25	1043758	37	25	rural	no education	poorer	no or unsure	big problem	no	living with partner	currently in union/living with a man	yes	no	yes	5	5	4 or more	30-39	Wife	No method	Exposed	18-19 years	Agricultural	No	1 partner	33	2	25	9	2021	1461	44451	1	1984	1009	35-39	2	boucle du mouhoun, rural	boucle du mouhoun	catholic	wife	not at all	at least once a week	not at all	no method	18	primary
25 38 2	BF8	25	1043758	23	25	rural	primary	poorer	no or unsure	big problem	no	never in union	never in union	yes	no	no	0	0	Never tested	20-29	Child	No method	Exposed	Never had sex	White-collar/skilled	Yes	Never had sex	38	2	25	9	2021	1461	44450	11	1997	1175	20-24	2	boucle du mouhoun, rural	boucle du mouhoun	catholic	daughter	not at all	at least once a week	at least once a week	no method	not had sex
25 38 3	BF8	25	1043758	15	25	rural	secondary	poorer	no or unsure	big problem	no	never in union	never in union	yes	no	no	0	0	Never tested	15-19	Child	No method	Exposed	Never had sex	Agricultural	No	Never had sex	38	3	25	9	2021	1461	44450	8	2006	1280	15-19	2	boucle du mouhoun, rural	boucle du mouhoun	muslim	granddaughter	not at all	not at all	at least once a week	no method	not had sex
25 38 6	BF8	25	1043758	28	25	rural	higher	poorer	no or unsure	big problem	yes	never in union	never in union	no	no	yes	2	2	2-3 times	20-29	Child	No method	Exposed	20+ years	Not working	No	2-3 partners	38	6	25	9	2021	1461	44452	5	1993	1121	25-29	2	boucle du mouhoun, rural	boucle du mouhoun	catholic	daughter	at least once a week	at least once a week	at least once a week	no method	21
25 44 2	BF8	25	1043758	34	25	rural	no education	poorest	no or unsure	big problem	no	married	currently in union/living with a man	yes	no	yes	4	4	4 or more	30-39	Wife	Modern	Non-exposed	15-17 years	Agricultural	No	1 partner	44	2	25	9	2021	1461	44451	12	1986	1044	30-34	2	boucle du mouhoun, rural	boucle du mouhoun	catholic	wife	not at all	not at all	not at all	modern method	17	no education
25 44 6	BF8	25	1043758	16	25	rural	secondary	poorest	no or unsure	big problem	no	never in union	never in union	yes	no	no	0	0	Never tested	15-19	Other relat/non-relatives	No method	Non-exposed	Never had sex	Agricultural	No	Never had sex	44	6	25	9	2021	1461	44450	2	2005	1262	15-19	2	boucle du mouhoun, rural	boucle du mouhoun	catholic	other relative	not at all	not at all	not at all	no method	not had sex
25 44 8	BF8	25	1043758	19	25	rural	secondary	poorest	no or unsure	big problem	no	never in union	never in union	yes	no	no	0	0	Never tested	15-19	Other relat/non-relatives	No method	Non-exposed	Never had sex	White-collar/skilled	No	Never had sex	44	8	25	9	2021	1461	44452	2	2002	1226	15-19	2	boucle du mouhoun, rural	boucle du mouhoun	muslim	other relative	not at all	not at all	not at all	no method	not had sex
25 49 4	BF8	25	1043758	47	25	rural	no education	middle	no or unsure	big problem	no	married	currently in union/living with a man	yes	no	yes	7	7	4 or more	40-49	Wife	Modern	Exposed	18-19 years	Agricultural	No	1 partner	49	4	25	9	2021	1461	44450	1	1974	889	45-49	2	boucle du mouhoun, rural	boucle du mouhoun	traditional/animist	wife	not at all	at least once a week	at least once a week	modern method	18	no education
25 60 4	BF8	25	1043758	24	25	rural	no education	poorest	yes	not a big problem	no	married	currently in union/living with a man	no	no	no	0	0	Never tested	20-29	Wife	No method	Non-exposed	15-17 years	Not working	Yes	1 partner	60	4	25	9	2021	1461	44450	1	1997	1165	20-24	2	boucle du mouhoun, rural	boucle du mouhoun	muslim	wife	not at all	not at all	not at all	no method	16	no education
25 65 2	BF8	25	1043758	43	25	rural	no education	poorer	no or unsure	not a big problem	no	married	currently in union/living with a man	yes	no	yes	7	7	4 or more	40-49	Wife	No method	Non-exposed	18-19 years	Agricultural	No	2-3 partners	65	2	25	9	2021	1461	44452	7	1978	943	40-44	2	boucle du mouhoun, rural	boucle du mouhoun	muslim	wife	not at all	not at all	not at all	no method	19	primary
25 71 2	BF8	25	1043758	46	25	rural	no education	richest	no or unsure	not a big problem	no	married	currently in union/living with a man	no	no	no	0	0	Never tested	40-49	Wife	Modern	Exposed	20+ years	Not working	No	1 partner	71	2	25	9	2021	1461	44450	8	1975	908	45-49	2	boucle du mouhoun, rural	boucle du mouhoun	catholic	wife	not at all	not at all	at least once a week	modern method	20	no education
25 71 3	BF8	25	1043758	34	25	rural	no education	richest	no or unsure	not a big problem	no	married	currently in union/living with a man	yes	no	yes	1	1	Once	30-39	Wife	No method	Exposed	18-19 years	White-collar/skilled	No	2-3 partners	71	3	25	9	2021	1461	44450	1	1987	1045	30-34	2	boucle du mouhoun, rural	boucle du mouhoun	muslim	wife	not at all	not at all	at least once a week	no method	18	no education
25 71 4	BF8	25	1043758	32	25	rural	no education	richest	no or unsure	not a big problem	no	married	currently in union/living with a man	no	no	no	0	0	Never tested	30-39	Wife	No method	Exposed	Never had sex	Not working	No	2-3 partners	71	4	25	9	2021	1461	44450	1	1989	1069	30-34	2	boucle du mouhoun, rural	boucle du mouhoun	muslim	wife	not at all	not at all	at least once a week	no method	inconsistent	no education
25 76 2	BF8	25	1043758	38	25	rural	primary	richer	no or unsure	not a big problem	no	married	currently in union/living with a man	yes	no	no	0	0	Never tested	30-39	Wife	No method	Exposed	18-19 years	White-collar/skilled	No	1 partner	76	2	25	9	2021	1461	44450	10	1982	994	35-39	2	boucle du mouhoun, rural	boucle du mouhoun	catholic	wife	not at all	not at all	at least once a week	no method	19	primary
25 76 3	BF8	25	1043758	34	25	rural	no education	richer	no or unsure	not a big problem	no	married	currently in union/living with a man	no	no	yes	1	1	Once	30-39	Wife	No method	Non-exposed	15-17 years	Not working	No	2-3 partners	76	3	25	9	2021	1461	44450	1	1987	1045	30-34	2	boucle du mouhoun, rural	boucle du mouhoun	catholic	wife	not at all	not at all	not at all	no method	17	primary
25 82 2	BF8	25	1043758	28	25	rural	no education	poorest	no or unsure	big problem	no	living with partner	currently in union/living with a man	yes	no	yes	1	1	Once	20-29	Wife	No method	Non-exposed	20+ years	Agricultural	No	1 partner	82	2	25	9	2021	1461	44450	9	1993	1125	25-29	2	boucle du mouhoun, rural	boucle du mouhoun	catholic	wife	not at all	not at all	not at all	no method	20	primary
25 82 5	BF8	25	1043758	24	25	rural	secondary	poorest	no or unsure	big problem	no	never in union	never in union	yes	no	yes	1	1	Once	20-29	Other relat/non-relatives	No method	Non-exposed	20+ years	Agricultural	No	1 partner	82	5	25	9	2021	1461	44450	6	1997	1170	20-24	2	boucle du mouhoun, rural	boucle du mouhoun	catholic	other relative	not at all	not at all	not at all	no method	20
25 93 2	BF8	25	1043758	28	25	rural	primary	middle	no or unsure	big problem	no	living with partner	currently in union/living with a man	yes	no	no	0	0	Never tested	20-29	Wife	No method	Exposed	20+ years	Manual labor	No	1 partner	93	2	25	9	2021	1461	44451	9	1993	1125	25-29	2	boucle du mouhoun, rural	boucle du mouhoun	catholic	wife	not at all	not at all	at least once a week	no method	21	no education
25 93 5	BF8	25	1043758	22	25	rural	primary	middle	no or unsure	not a big problem	no	never in union	never in union	no	no	no	0	0	Never tested	20-29	Other relat/non-relatives	Modern	Exposed	15-17 years	Not working	Yes	2-3 partners	93	5	25	9	2021	1461	44451	11	1998	1187	20-24	2	boucle du mouhoun, rural	boucle du mouhoun	catholic	sister	not at all	not at all	at least once a week	modern method	17
25 98 2	BF8	25	1043758	38	25	rural	primary	richer	no or unsure	not a big problem	no	married	currently in union/living with a man	yes	no	no	0	0	Never tested	30-39	Wife	No method	Exposed	15-17 years	White-collar/skilled	No	1 partner	98	2	25	9	2021	1461	44451	1	1983	997	35-39	2	boucle du mouhoun, rural	boucle du mouhoun	catholic	wife	not at all	not at all	at least once a week	no method	17	secondary
25 109 2	BF8	25	1043758	25	25	rural	primary	poorer	yes	not a big problem	no	married	currently in union/living with a man	no	no	yes	1	1	Once	20-29	Wife	No method	Exposed	20+ years	Not working	No	1 partner	109	2	25	9	2021	1461	44451	5	1996	1157	25-29	2	boucle du mouhoun, rural	boucle du mouhoun	catholic	wife	not at all	not at all	at least once a week	no method	20	primary
25 109 5	BF8	25	1043758	46	25	rural	no education	poorer	no or unsure	not a big problem	no	widowed	formerly in union/living with a man	no	no	no	0	0	Never tested	40-49	Other relat/non-relatives	No method	Exposed	15-17 years	Not working	No	2-3 partners	109	5	25	9	2021	1461	44451	7	1975	907	45-49	2	boucle du mouhoun, rural	boucle du mouhoun	catholic	other relative	not at all	less than once a week	less than once a week	no method	15
25 109 7	BF8	25	1043758	15	25	rural	primary	poorer	no or unsure	not a big problem	no	never in union	never in union	no	no	no	0	0	Never tested	15-19	Other relat/non-relatives	No method	Exposed	Never had sex	Not working	No	Never had sex	109	7	25	9	2021	1461	44451	7	2006	1279	15-19	2	boucle du mouhoun, rural	boucle du mouhoun	catholic	other relative	not at all	not at all	at least once a week	no method	not had sex
25 126 2	BF8	25	1043758	16	25	rural	primary	richer	no or unsure	not a big problem	no	married	currently in union/living with a man	no	no	no	0	0	Never tested	15-19	Wife	No method	Non-exposed	15-17 years	Not working	No	1 partner	126	2	25	9	2021	1461	44451	1	2005	1261	15-19	2	boucle du mouhoun, rural	boucle du mouhoun	muslim	wife	not at all	not at all	not at all	no method	15	no education
25 136 1	BF8	25	1043758	38	25	rural	primary	poorest	no or unsure	not a big problem	no	divorced	formerly in union/living with a man	yes	yes	no	0	0	Never tested	30-39	Head	No method	Exposed	<15 years	Manual labor	No	2-3 partners	136	1	25	9	2021	1461	44450	1	1983	997	35-39	2	boucle du mouhoun, rural	boucle du mouhoun	muslim	head	not at all	at least once a week	not at all	no method	14
25 142 2	BF8	25	1043758	22	25	rural	secondary	poorer	no or unsure	big problem	no	living with partner	currently in union/living with a man	yes	no	yes	2	2	2-3 times	20-29	Wife	Modern	Non-exposed	20+ years	Agricultural	Yes	1 partner	142	2	25	9	2021	1461	44451	12	1998	1188	20-24	2	boucle du mouhoun, rural	boucle du mouhoun	catholic	wife	not at all	not at all	not at all	modern method	20	no education
28 5 2	BF8	28	881702	34	28	rural	no education	poorest	no or unsure	not a big problem	no	married	currently in union/living with a man	no	no	yes	1	1	Once	30-39	Wife	No method	Non-exposed	15-17 years	Not working	No	2-3 partners	5	2	28	9	2021	1461	44448	1	1987	1045	30-34	2	boucle du mouhoun, rural	boucle du mouhoun	catholic	wife	not at all	not at all	not at all	no method	17	primary
28 10 3	BF8	28	881702	36	28	rural	no education	poorest	no or unsure	not a big problem	no	living with partner	currently in union/living with a man	no	no	no	0	0	Never tested	30-39	Wife	No method	Non-exposed	Never had sex	Not working	No	1 partner	10	3	28	9	2021	1461	44448	2	1985	1022	35-39	2	boucle du mouhoun, rural	boucle du mouhoun	muslim	wife	not at all	not at all	not at all	no method	inconsistent	no education
28 10 4	BF8	28	881702	19	28	rural	no education	poorest	no or unsure	big problem	no	married	currently in union/living with a man	yes	no	yes	1	1	Once	15-19	Other relat/non-relatives	No method	Non-exposed	18-19 years	Agricultural	No	1 partner	10	4	28	9	2021	1461	44447	2	2002	1226	15-19	2	boucle du mouhoun, rural	boucle du mouhoun	muslim	other relative	not at all	not at all	not at all	no method	18	secondary
28 15 2	BF8	28	881702	37	28	rural	primary	poorer	no or unsure	big problem	no	married	currently in union/living with a man	yes	no	yes	6	6	4 or more	30-39	Wife	Modern	Non-exposed	15-17 years	Agricultural	No	1 partner	15	2	28	9	2021	1461	44447	8	1984	1016	35-39	2	boucle du mouhoun, rural	boucle du mouhoun	muslim	wife	not at all	not at all	not at all	modern method	16	no education
28 15 3	BF8	28	881702	37	28	rural	no education	poorer	no or unsure	big problem	no	married	currently in union/living with a man	no	no	yes	1	1	Once	30-39	Wife	Modern	Non-exposed	15-17 years	Not working	No	1 partner	15	3	28	9	2021	1461	44447	3	1984	1011	35-39	2	boucle du mouhoun, rural	boucle du mouhoun	muslim	wife	not at all	not at all	not at all	modern method	16	no education
28 15 4	BF8	28	881702	19	28	rural	secondary	poorer	yes	not a big problem	no	never in union	never in union	no	no	yes	1	1	Once	15-19	Child	No method	Non-exposed	15-17 years	Not working	No	1 partner	15	4	28	9	2021	1461	44447	3	2002	1227	15-19	2	boucle du mouhoun, rural	boucle du mouhoun	muslim	daughter	not at all	not at all	not at all	no method	16
28 18 2	BF8	28	881702	31	28	rural	primary	poorest	no or unsure	not a big problem	no	married	currently in union/living with a man	no	no	yes	1	1	Once	30-39	Wife	Modern	Non-exposed	15-17 years	Not working	No	2-3 partners	18	2	28	9	2021	1461	44447	8	1990	1088	30-34	2	boucle du mouhoun, rural	boucle du mouhoun	catholic	wife	not at all	not at all	not at all	modern method	17	primary
28 20 5	BF8	28	881702	33	28	rural	secondary	poorest	no or unsure	big problem	no	married	currently in union/living with a man	yes	no	yes	4	4	4 or more	30-39	Other relat/non-relatives	Modern	Non-exposed	15-17 years	Agricultural	No	1 partner	20	5	28	9	2021	1461	44447	8	1988	1064	30-34	2	boucle du mouhoun, rural	boucle du mouhoun	catholic	other relative	not at all	not at all	not at all	modern method	16	no education
28 23 2	BF8	28	881702	47	28	rural	primary	poorest	no or unsure	big problem	no	married	currently in union/living with a man	no	no	no	0	0	Never tested	40-49	Wife	No method	Non-exposed	18-19 years	Not working	No	1 partner	23	2	28	9	2021	1461	44447	9	1974	897	45-49	2	boucle du mouhoun, rural	boucle du mouhoun	muslim	wife	not at all	not at all	not at all	no method	18	no education
28 25 2	BF8	28	881702	33	28	rural	primary	poorest	no or unsure	not a big problem	no	married	currently in union/living with a man	no	no	no	0	0	Never tested	30-39	Wife	No method	Non-exposed	18-19 years	Not working	No	1 partner	25	2	28	9	2021	1461	44447	10	1987	1054	30-34	2	boucle du mouhoun, rural	boucle du mouhoun	muslim	wife	not at all	not at all	not at all	no method	18	primary
28 25 5	BF8	28	881702	15	28	rural	secondary	poorest	no or unsure	big problem	no	never in union	never in union	yes	no	no	0	0	Never tested	15-19	Child	No method	Exposed	Never had sex	Agricultural	Yes	Never had sex	25	5	28	9	2021	1461	44447	4	2006	1276	15-19	2	boucle du mouhoun, rural	boucle du mouhoun	muslim	daughter	at least once a week	not at all	not at all	no method	not had sex
28 25 11	BF8	28	881702	49	28	rural	no education	poorest	no or unsure	not a big problem	no	widowed	formerly in union/living with a man	no	no	no	0	0	Never tested	40-49	Other relat/non-relatives	No method	Non-exposed	<15 years	Not working	No	1 partner	25	11	28	9	2021	1461	44447	1	1972	865	45-49	2	boucle du mouhoun, rural	boucle du mouhoun	muslim	mother	not at all	not at all	not at all	no method	13
28 25 12	BF8	28	881702	32	28	rural	primary	poorest	no or unsure	big problem	no	living with partner	currently in union/living with a man	no	no	no	0	0	Never tested	30-39	Other relat/non-relatives	No method	Non-exposed	18-19 years	Not working	No	1 partner	25	12	28	9	2021	1461	44447	7	1989	1075	30-34	2	boucle du mouhoun, rural	boucle du mouhoun	muslim	other relative	not at all	not at all	not at all	no method	19	no education
28 28 2	BF8	28	881702	41	28	rural	primary	poorer	no or unsure	big problem	no	married	currently in union/living with a man	no	no	no	0	0	Never tested	40-49	Wife	Modern	Non-exposed	18-19 years	Not working	No	2-3 partners	28	2	28	9	2021	1461	44447	1	1980	961	40-44	2	boucle du mouhoun, rural	boucle du mouhoun	muslim	wife	not at all	not at all	not at all	modern method	18	no education
28 28 3	BF8	28	881702	36	28	rural	primary	poorer	no or unsure	not a big problem	no	living with partner	currently in union/living with a man	no	no	yes	1	1	Once	30-39	Wife	No method	Non-exposed	<15 years	Not working	No	2-3 partners	28	3	28	9	2021	1461	44447	8	1985	1028	35-39	2	boucle du mouhoun, rural	boucle du mouhoun	muslim	wife	not at all	not at all	not at all	no method	14	no education
28 30 6	BF8	28	881702	16	28	rural	primary	middle	no or unsure	not a big problem	no	never in union	never in union	yes	no	no	0	0	Never tested	15-19	Child	No method	Exposed	Never had sex	Agricultural	No	Never had sex	30	6	28	9	2021	1461	44448	9	2005	1269	15-19	2	boucle du mouhoun, rural	boucle du mouhoun	muslim	daughter	not at all	not at all	at least once a week	no method	not had sex
28 30 7	BF8	28	881702	28	28	rural	secondary	middle	no or unsure	big problem	no	married	currently in union/living with a man	yes	no	yes	4	4	4 or more	20-29	Child	Modern	Exposed	Never had sex	Agricultural	No	1 partner	30	7	28	9	2021	1461	44448	7	1993	1123	25-29	2	boucle du mouhoun, rural	boucle du mouhoun	muslim	daughter-in-law	not at all	at least once a week	at least once a week	modern method	inconsistent	primary
28 33 2	BF8	28	881702	47	28	rural	no education	poorest	no or unsure	not a big problem	no	widowed	formerly in union/living with a man	no	no	no	0	0	Never tested	40-49	Other relat/non-relatives	No method	Non-exposed	15-17 years	Not working	No	1 partner	33	2	28	9	2021	1461	44447	4	1974	892	45-49	2	boucle du mouhoun, rural	boucle du mouhoun	muslim	mother	not at all	not at all	not at all	no method	15
28 38 2	BF8	28	881702	21	28	rural	no education	middle	no or unsure	not a big problem	no	married	currently in union/living with a man	no	no	no	0	0	Never tested	20-29	Wife	No method	Exposed	18-19 years	Not working	Yes	1 partner	38	2	28	9	2021	1461	44448	4	2000	1204	20-24	2	boucle du mouhoun, rural	boucle du mouhoun	muslim	wife	not at all	not at all	at least once a week	no method	18	no education
28 38 7	BF8	28	881702	22	28	rural	secondary	middle	yes	big problem	no	married	currently in union/living with a man	no	no	yes	2	2	2-3 times	20-29	Other relat/non-relatives	No method	Non-exposed	18-19 years	Not working	Yes	1 partner	38	7	28	9	2021	1461	44447	9	1999	1197	20-24	2	boucle du mouhoun, rural	boucle du mouhoun	muslim	other relative	not at all	not at all	not at all	no method	18	no education
28 46 5	BF8	28	881702	30	28	rural	no education	poorest	no or unsure	big problem	no	married	currently in union/living with a man	no	no	yes	1	1	Once	30-39	Child	No method	Exposed	18-19 years	Not working	No	1 partner	46	5	28	9	2021	1461	44448	9	1991	1101	30-34	2	boucle du mouhoun, rural	boucle du mouhoun	muslim	daughter-in-law	not at all	at least once a week	at least once a week	no method	18	no education
28 46 10	BF8	28	881702	33	28	rural	no education	poorest	no or unsure	not a big problem	no	married	currently in union/living with a man	yes	no	yes	1	1	Once	30-39	Child	No method	Exposed	18-19 years	Agricultural	No	1 partner	46	10	28	9	2021	1461	44448	1	1988	1057	30-34	2	boucle du mouhoun, rural	boucle du mouhoun	muslim	daughter-in-law	not at all	less than once a week	less than once a week	no method	18	secondary
28 46 18	BF8	28	881702	22	28	rural	no education	poorest	no or unsure	not a big problem	no	married	currently in union/living with a man	no	no	no	0	0	Never tested	20-29	Child	No method	Exposed	18-19 years	Not working	No	1 partner	46	18	28	9	2021	1461	44448	8	1999	1196	20-24	2	boucle du mouhoun, rural	boucle du mouhoun	muslim	daughter-in-law	not at all	at least once a week	at least once a week	no method	18	no education
28 46 22	BF8	28	881702	18	28	rural	secondary	poorest	no or unsure	big problem	no	living with partner	currently in union/living with a man	yes	no	yes	1	1	Once	15-19	Child	Modern	Non-exposed	15-17 years	Agricultural	Yes	1 partner	46	22	28	9	2021	1461	44447	11	2002	1235	15-19	2	boucle du mouhoun, rural	boucle du mouhoun	catholic	daughter-in-law	not at all	not at all	not at all	modern method	16	secondary
28 48 3	BF8	28	881702	47	28	rural	no education	poorest	no or unsure	big problem	no	married	currently in union/living with a man	no	no	no	0	0	Never tested	40-49	Wife	No method	Non-exposed	15-17 years	Not working	No	1 partner	48	3	28	9	2021	1461	44448	1	1974	889	45-49	2	boucle du mouhoun, rural	boucle du mouhoun	muslim	wife	not at all	not at all	not at all	no method	15	no education
28 51 2	BF8	28	881702	25	28	rural	primary	poorest	no or unsure	not a big problem	no	married	currently in union/living with a man	yes	no	yes	1	1	Once	20-29	Wife	Modern	Non-exposed	15-17 years	Agricultural	No	1 partner	51	2	28	9	2021	1461	44448	3	1996	1155	25-29	2	boucle du mouhoun, rural	boucle du mouhoun	muslim	wife	not at all	not at all	not at all	modern method	15	primary
28 53 2	BF8	28	881702	27	28	rural	no education	poorest	no or unsure	not a big problem	no	married	currently in union/living with a man	no	no	yes	1	1	Once	20-29	Wife	Modern	Non-exposed	Never had sex	Not working	No	1 partner	53	2	28	9	2021	1461	44448	9	1994	1137	25-29	2	boucle du mouhoun, rural	boucle du mouhoun	muslim	wife	not at all	not at all	not at all	modern method	inconsistent	no education
28 56 4	BF8	28	881702	29	28	rural	primary	poorest	no or unsure	big problem	no	married	currently in union/living with a man	yes	no	yes	2	2	2-3 times	20-29	Child	Modern	Non-exposed	20+ years	Agricultural	No	1 partner	56	4	28	9	2021	1461	44448	9	1992	1113	25-29	2	boucle du mouhoun, rural	boucle du mouhoun	muslim	daughter-in-law	not at all	not at all	not at all	modern method	20	don't know
28 58 2	BF8	28	881702	21	28	rural	no education	poorest	no or unsure	big problem	no	married	currently in union/living with a man	no	no	yes	1	1	Once	20-29	Wife	No method	Non-exposed	15-17 years	Not working	No	1 partner	58	2	28	9	2021	1461	44447	6	2000	1206	20-24	2	boucle du mouhoun, rural	boucle du mouhoun	muslim	wife	not at all	not at all	not at all	no method	17	no education
28 61 2	BF8	28	881702	44	28	rural	no education	poorest	no or unsure	not a big problem	no	married	currently in union/living with a man	yes	no	no	0	0	Never tested	40-49	Wife	No method	Non-exposed	15-17 years	Agricultural	No	1 partner	61	2	28	9	2021	1461	44447	12	1976	924	40-44	2	boucle du mouhoun, rural	boucle du mouhoun	muslim	wife	not at all	not at all	not at all	no method	16	no education
28 61 5	BF8	28	881702	26	28	rural	no education	poorest	no or unsure	not a big problem	no	married	currently in union/living with a man	no	no	no	0	0	Never tested	20-29	Child	Modern	Non-exposed	15-17 years	Not working	No	2-3 partners	61	5	28	9	2021	1461	44447	2	1995	1142	25-29	2	boucle du mouhoun, rural	boucle du mouhoun	muslim	daughter	not at all	not at all	not at all	modern method	15	no education
28 63 2	BF8	28	881702	35	28	rural	primary	poorest	no or unsure	not a big problem	no	married	currently in union/living with a man	no	no	yes	1	1	Once	30-39	Wife	No method	Non-exposed	20+ years	Not working	No	1 partner	63	2	28	9	2021	1461	44447	1	1986	1033	35-39	2	boucle du mouhoun, rural	boucle du mouhoun	muslim	wife	not at all	not at all	not at all	no method	20	no education
28 66 2	BF8	28	881702	43	28	rural	primary	poorest	no or unsure	big problem	no	married	currently in union/living with a man	yes	no	yes	7	7	4 or more	40-49	Wife	Modern	Non-exposed	18-19 years	Agricultural	No	1 partner	66	2	28	9	2021	1461	44448	8	1978	944	40-44	2	boucle du mouhoun, rural	boucle du mouhoun	muslim	wife	not at all	not at all	not at all	modern method	19	no education
29 2 2	BF8	29	507608	46	29	urban	no education	richer	no or unsure	not a big problem	no	married	currently in union/living with a man	no	no	no	0	0	Never tested	40-49	Wife	Modern	Exposed	15-17 years	Not working	No	1 partner	2	2	29	9	2021	1461	44445	1	1975	901	45-49	1	boucle du mouhoun, urban	boucle du mouhoun	muslim	wife	not at all	not at all	at least once a week	modern method	17	primary
29 14 4	BF8	29	507608	15	29	urban	secondary	richer	no or unsure	not a big problem	no	never in union	never in union	no	no	no	0	0	Never tested	15-19	Child	No method	Exposed	Never had sex	Not working	Yes	Never had sex	14	4	29	9	2021	1461	44445	5	2006	1277	15-19	1	boucle du mouhoun, urban	boucle du mouhoun	muslim	daughter	not at all	at least once a week	at least once a week	no method	not had sex
29 18 3	BF8	29	507608	26	29	urban	secondary	richer	no or unsure	not a big problem	no	living with partner	currently in union/living with a man	no	no	yes	1	1	Once	20-29	Other relat/non-relatives	Modern	Exposed	15-17 years	Not working	No	1 partner	18	3	29	9	2021	1461	44444	2	1995	1142	25-29	1	boucle du mouhoun, urban	boucle du mouhoun	catholic	other relative	not at all	at least once a week	at least once a week	modern method	16	secondary
29 26 2	BF8	29	507608	30	29	urban	no education	richest	yes	big problem	no	married	currently in union/living with a man	yes	no	yes	1	1	Once	30-39	Wife	No method	Non-exposed	18-19 years	Agricultural	No	1 partner	26	2	29	9	2021	1461	44444	10	1990	1090	30-34	1	boucle du mouhoun, urban	boucle du mouhoun	muslim	wife	not at all	not at all	not at all	no method	19	no education
29 34 2	BF8	29	507608	27	29	urban	secondary	richest	no or unsure	not a big problem	no	never in union	never in union	yes	no	yes	1	1	Once	20-29	Child	Modern	Exposed	18-19 years	White-collar/skilled	No	1 partner	34	2	29	9	2021	1461	44445	9	1994	1137	25-29	1	boucle du mouhoun, urban	boucle du mouhoun	catholic	granddaughter	not at all	at least once a week	at least once a week	modern method	18
29 34 5	BF8	29	507608	22	29	urban	secondary	richest	no or unsure	not a big problem	no	no longer living together/separated	formerly in union/living with a man	yes	no	yes	1	1	Once	20-29	Other relat/non-relatives	Modern	Exposed	Never had sex	White-collar/skilled	Yes	1 partner	34	5	29	9	2021	1461	44444	12	1998	1188	20-24	1	boucle du mouhoun, urban	boucle du mouhoun	catholic	other relative	not at all	at least once a week	at least once a week	modern method	inconsistent
29 34 6	BF8	29	507608	17	29	urban	secondary	richest	no or unsure	not a big problem	no	never in union	never in union	no	no	no	0	0	Never tested	15-19	Child	No method	Exposed	Never had sex	Not working	Yes	Never had sex	34	6	29	9	2021	1461	44444	9	2004	1257	15-19	1	boucle du mouhoun, urban	boucle du mouhoun	catholic	daughter	not at all	not at all	at least once a week	no method	not had sex
29 34 9	BF8	29	507608	16	29	urban	secondary	richest	no or unsure	not a big problem	no	never in union	never in union	no	no	no	0	0	Never tested	15-19	Other relat/non-relatives	No method	Exposed	Never had sex	Not working	No	Never had sex	34	9	29	9	2021	1461	44444	6	2005	1266	15-19	1	boucle du mouhoun, urban	boucle du mouhoun	catholic	other relative	not at all	at least once a week	at least once a week	no method	not had sex
29 38 2	BF8	29	507608	36	29	urban	primary	richest	no or unsure	not a big problem	no	married	currently in union/living with a man	yes	no	yes	1	1	Once	30-39	Wife	No method	Exposed	18-19 years	White-collar/skilled	No	1 partner	38	2	29	9	2021	1461	44443	8	1985	1028	35-39	1	boucle du mouhoun, urban	boucle du mouhoun	muslim	wife	not at all	less than once a week	at least once a week	no method	19	primary
29 38 3	BF8	29	507608	31	29	urban	primary	richest	no or unsure	not a big problem	no	married	currently in union/living with a man	yes	no	yes	1	1	Once	30-39	Wife	Modern	Exposed	15-17 years	White-collar/skilled	No	1 partner	38	3	29	9	2021	1461	44443	11	1989	1079	30-34	1	boucle du mouhoun, urban	boucle du mouhoun	muslim	wife	not at all	at least once a week	at least once a week	modern method	17	no education
29 38 4	BF8	29	507608	34	29	urban	no education	richest	no or unsure	not a big problem	no	never in union	never in union	yes	no	no	0	0	Never tested	30-39	Other relat/non-relatives	Modern	Exposed	20+ years	White-collar/skilled	No	Never had sex	38	4	29	9	2021	1461	44443	1	1987	1045	30-34	1	boucle du mouhoun, urban	boucle du mouhoun	muslim	sister	not at all	at least once a week	not at all	modern method	20
29 46 2	BF8	29	507608	24	29	urban	primary	richer	no or unsure	not a big problem	no	married	currently in union/living with a man	no	no	yes	1	1	Once	20-29	Wife	Modern	Exposed	15-17 years	Not working	Yes	1 partner	46	2	29	9	2021	1461	44443	1	1997	1165	20-24	1	boucle du mouhoun, urban	boucle du mouhoun	catholic	wife	not at all	at least once a week	at least once a week	modern method	16	primary
29 46 6	BF8	29	507608	23	29	urban	primary	richer	no or unsure	big problem	no	married	currently in union/living with a man	no	no	yes	40	40	4 or more	20-29	Other relat/non-relatives	No method	Exposed	Never had sex	Not working	Yes	1 partner	46	6	29	9	2021	1461	44443	1	1998	1177	20-24	1	boucle du mouhoun, urban	boucle du mouhoun	muslim	other relative	not at all	at least once a week	at least once a week	no method	inconsistent	primary
29 50 4	BF8	29	507608	17	29	urban	secondary	middle	no or unsure	not a big problem	no	never in union	never in union	yes	yes	no	0	0	Never tested	15-19	Child	No method	Non-exposed	Never had sex	Manual labor	Yes	Never had sex	50	4	29	9	2021	1461	44443	3	2004	1251	15-19	1	boucle du mouhoun, urban	boucle du mouhoun	muslim	daughter	not at all	not at all	not at all	no method	not had sex
29 54 1	BF8	29	507608	33	29	urban	no education	middle	no or unsure	not a big problem	no	no longer living together/separated	formerly in union/living with a man	no	no	yes	1	1	Once	30-39	Head	No method	Non-exposed	20+ years	Not working	No	2-3 partners	54	1	29	9	2021	1461	44444	1	1988	1057	30-34	1	boucle du mouhoun, urban	boucle du mouhoun	muslim	head	not at all	not at all	not at all	no method	20
29 58 4	BF8	29	507608	31	29	urban	primary	richer	yes	big problem	no	married	currently in union/living with a man	yes	no	yes	2	2	2-3 times	30-39	Child	No method	Exposed	15-17 years	Not working	No	1 partner	58	4	29	9	2021	1461	44444	6	1990	1086	30-34	1	boucle du mouhoun, urban	boucle du mouhoun	muslim	daughter-in-law	not at all	less than once a week	less than once a week	no method	17	secondary
29 58 8	BF8	29	507608	27	29	urban	no education	richer	no or unsure	not a big problem	no	married	currently in union/living with a man	no	no	yes	1	1	Once	20-29	Child	Modern	Exposed	15-17 years	Not working	No	1 partner	58	8	29	9	2021	1461	44444	6	1994	1134	25-29	1	boucle du mouhoun, urban	boucle du mouhoun	muslim	daughter-in-law	not at all	at least once a week	at least once a week	modern method	17	no education
29 58 14	BF8	29	507608	21	29	urban	secondary	richer	no or unsure	not a big problem	no	never in union	never in union	yes	no	no	0	0	Never tested	20-29	Child	No method	Exposed	18-19 years	White-collar/skilled	Yes	1 partner	58	14	29	9	2021	1461	44445	8	2000	1208	20-24	1	boucle du mouhoun, urban	boucle du mouhoun	muslim	daughter-in-law	not at all	not at all	at least once a week	no method	19
29 62 4	BF8	29	507608	28	29	urban	primary	richer	yes	big problem	no	married	currently in union/living with a man	no	no	yes	3	3	2-3 times	20-29	Child	No method	Exposed	20+ years	White-collar/skilled	No	1 partner	62	4	29	9	2021	1461	44444	12	1992	1116	25-29	1	boucle du mouhoun, urban	boucle du mouhoun	muslim	daughter-in-law	not at all	at least once a week	at least once a week	no method	20	no education
29 62 9	BF8	29	507608	37	29	urban	no education	richer	no or unsure	big problem	no	married	currently in union/living with a man	yes	no	yes	3	3	2-3 times	30-39	Child	Modern	Exposed	15-17 years	White-collar/skilled	No	1 partner	62	9	29	9	2021	1461	44444	6	1984	1014	35-39	1	boucle du mouhoun, urban	boucle du mouhoun	muslim	daughter-in-law	not at all	at least once a week	at least once a week	modern method	16	primary
29 66 2	BF8	29	507608	25	29	urban	no education	middle	no or unsure	big problem	no	married	currently in union/living with a man	yes	no	no	0	0	Never tested	20-29	Wife	No method	Non-exposed	18-19 years	Agricultural	No	1 partner	66	2	29	9	2021	1461	44443	9	1996	1161	25-29	1	boucle du mouhoun, urban	boucle du mouhoun	muslim	wife	not at all	not at all	not at all	no method	18	primary
29 70 6	BF8	29	507608	33	29	urban	primary	richest	no or unsure	big problem	no	married	currently in union/living with a man	no	no	yes	4	4	4 or more	30-39	Child	No method	Non-exposed	Never had sex	Not working	No	1 partner	70	6	29	9	2021	1461	44443	5	1988	1061	30-34	1	boucle du mouhoun, urban	boucle du mouhoun	muslim	daughter-in-law	not at all	not at all	not at all	no method	inconsistent	primary
29 74 2	BF8	29	507608	32	29	urban	higher	richest	no or unsure	not a big problem	no	living with partner	currently in union/living with a man	yes	yes	yes	3	3	2-3 times	30-39	Wife	No method	Exposed	20+ years	White-collar/skilled	No	1 partner	74	2	29	9	2021	1461	44444	8	1989	1076	30-34	1	boucle du mouhoun, urban	boucle du mouhoun	catholic	wife	less than once a week	not at all	at least once a week	no method	24	higher
29 82 3	BF8	29	507608	25	29	urban	secondary	middle	no or unsure	not a big problem	no	never in union	never in union	no	no	yes	1	1	Once	20-29	Child	Modern	Exposed	15-17 years	Not working	No	1 partner	82	3	29	9	2021	1461	44444	7	1996	1159	25-29	1	boucle du mouhoun, urban	boucle du mouhoun	protestant	daughter	not at all	at least once a week	at least once a week	modern method	16
29 82 4	BF8	29	507608	22	29	urban	secondary	middle	no or unsure	not a big problem	no	never in union	never in union	no	yes	yes	1	1	Once	20-29	Child	Modern	Exposed	18-19 years	Not working	No	1 partner	82	4	29	9	2021	1461	44444	10	1998	1186	20-24	1	boucle du mouhoun, urban	boucle du mouhoun	protestant	daughter	not at all	less than once a week	not at all	modern method	19
29 82 6	BF8	29	507608	15	29	urban	primary	middle	no or unsure	big problem	no	never in union	never in union	no	no	no	0	0	Never tested	15-19	Child	No method	Exposed	Never had sex	Not working	No	Never had sex	82	6	29	9	2021	1461	44444	12	2005	1272	15-19	1	boucle du mouhoun, urban	boucle du mouhoun	protestant	granddaughter	not at all	at least once a week	at least once a week	no method	not had sex
29 86 2	BF8	29	507608	20	29	urban	secondary	richer	no or unsure	not a big problem	no	never in union	never in union	yes	no	no	0	0	Never tested	20-29	Child	Modern	Exposed	18-19 years	Manual labor	Yes	1 partner	86	2	29	9	2021	1461	44444	3	2001	1215	20-24	1	boucle du mouhoun, urban	boucle du mouhoun	muslim	granddaughter	not at all	not at all	at least once a week	modern method	18
29 90 2	BF8	29	507608	36	29	urban	no education	poorer	no or unsure	big problem	no	married	currently in union/living with a man	yes	no	yes	6	6	4 or more	30-39	Wife	No method	Exposed	18-19 years	Agricultural	No	1 partner	90	2	29	9	2021	1461	44445	7	1985	1027	35-39	1	boucle du mouhoun, urban	boucle du mouhoun	muslim	wife	not at all	at least once a week	not at all	no method	18	no education
29 94 3	BF8	29	507608	21	29	urban	secondary	poorer	no or unsure	big problem	no	living with partner	currently in union/living with a man	no	no	yes	1	1	Once	20-29	Child	No method	Exposed	18-19 years	Not working	Yes	1 partner	94	3	29	9	2021	1461	44444	6	2000	1206	20-24	1	boucle du mouhoun, urban	boucle du mouhoun	muslim	daughter-in-law	at least once a week	less than once a week	not at all	no method	18	secondary
29 94 6	BF8	29	507608	22	29	urban	secondary	poorer	no or unsure	not a big problem	no	married	currently in union/living with a man	no	no	yes	1	1	Once	20-29	Other relat/non-relatives	No method	Exposed	18-19 years	Not working	Yes	1 partner	94	6	29	9	2021	1461	44444	8	1999	1196	20-24	1	boucle du mouhoun, urban	boucle du mouhoun	muslim	other relative	at least once a week	not at all	not at all	no method	18	secondary
29 97 2	BF8	29	507608	30	29	urban	primary	richer	no or unsure	big problem	no	married	currently in union/living with a man	yes	no	yes	4	4	4 or more	30-39	Wife	Modern	Exposed	15-17 years	Manual labor	No	1 partner	97	2	29	9	2021	1461	44444	4	1991	1096	30-34	1	boucle du mouhoun, urban	boucle du mouhoun	muslim	wife	not at all	not at all	at least once a week	modern method	17	no education
29 101 2	BF8	29	507608	47	29	urban	no education	richer	no or unsure	not a big problem	no	married	currently in union/living with a man	yes	no	no	0	0	Never tested	40-49	Wife	Modern	Exposed	15-17 years	White-collar/skilled	No	1 partner	101	2	29	9	2021	1461	44445	1	1974	889	45-49	1	boucle du mouhoun, urban	boucle du mouhoun	catholic	wife	not at all	less than once a week	at least once a week	modern method	16	primary
29 101 3	BF8	29	507608	49	29	urban	no education	richer	no or unsure	big problem	no	married	currently in union/living with a man	yes	no	yes	1	1	Once	40-49	Wife	No method	Exposed	18-19 years	White-collar/skilled	No	1 partner	101	3	29	9	2021	1461	44445	4	1972	868	45-49	1	boucle du mouhoun, urban	boucle du mouhoun	protestant	wife	not at all	at least once a week	less than once a week	no method	18	no education
29 101 4	BF8	29	507608	46	29	urban	primary	richer	no or unsure	not a big problem	no	married	currently in union/living with a man	no	no	no	0	0	Never tested	40-49	Wife	Modern	Exposed	15-17 years	Not working	No	1 partner	101	4	29	9	2021	1461	44445	12	1974	900	45-49	1	boucle du mouhoun, urban	boucle du mouhoun	catholic	wife	not at all	at least once a week	at least once a week	modern method	17	no education
29 101 5	BF8	29	507608	28	29	urban	secondary	richer	no or unsure	not a big problem	no	no longer living together/separated	formerly in union/living with a man	yes	no	yes	1	1	Once	20-29	Child	Modern	Exposed	15-17 years	White-collar/skilled	No	1 partner	101	5	29	9	2021	1461	44445	2	1993	1118	25-29	1	boucle du mouhoun, urban	boucle du mouhoun	catholic	daughter	not at all	not at all	at least once a week	modern method	16
29 101 12	BF8	29	507608	26	29	urban	secondary	richer	no or unsure	big problem	no	never in union	never in union	yes	no	yes	1	1	Once	20-29	Child	Modern	Exposed	20+ years	White-collar/skilled	No	1 partner	101	12	29	9	2021	1461	44445	8	1995	1148	25-29	1	boucle du mouhoun, urban	boucle du mouhoun	catholic	daughter	not at all	at least once a week	at least once a week	modern method	24
30 3 2	BF8	30	1205815	28	30	rural	no education	middle	no or unsure	big problem	no	married	currently in union/living with a man	no	no	no	0	0	Never tested	20-29	Wife	Modern	Exposed	15-17 years	Not working	No	1 partner	3	2	30	10	2021	1462	44480	12	1992	1116	25-29	2	boucle du mouhoun, rural	boucle du mouhoun	protestant	wife	not at all	less than once a week	not at all	modern method	17	no education
30 11 2	BF8	30	1205815	33	30	rural	no education	middle	no or unsure	big problem	no	married	currently in union/living with a man	no	no	no	0	0	Never tested	30-39	Wife	No method	Exposed	15-17 years	Not working	No	1 partner	11	2	30	10	2021	1462	44479	12	1987	1056	30-34	2	boucle du mouhoun, rural	boucle du mouhoun	catholic	wife	not at all	less than once a week	not at all	no method	17	no education
30 19 2	BF8	30	1205815	30	30	rural	no education	poorest	no or unsure	big problem	no	married	currently in union/living with a man	no	yes	no	0	0	Never tested	30-39	Wife	No method	Exposed	15-17 years	Not working	No	4 or more	19	2	30	10	2021	1462	44479	12	1990	1092	30-34	2	boucle du mouhoun, rural	boucle du mouhoun	protestant	wife	not at all	less than once a week	not at all	no method	17	no education
30 26 2	BF8	30	1205815	26	30	rural	primary	poorer	yes	big problem	no	no longer living together/separated	formerly in union/living with a man	no	yes	yes	3	3	2-3 times	20-29	Child	No method	Exposed	15-17 years	Not working	No	2-3 partners	26	2	30	10	2021	1462	44479	1	1995	1141	25-29	2	boucle du mouhoun, rural	boucle du mouhoun	catholic	daughter	not at all	less than once a week	not at all	no method	17
30 34 2	BF8	30	1205815	42	30	rural	no education	middle	no or unsure	big problem	no	married	currently in union/living with a man	no	no	no	0	0	Never tested	40-49	Wife	No method	Exposed	20+ years	White-collar/skilled	No	1 partner	34	2	30	10	2021	1462	44479	1	1979	949	40-44	2	boucle du mouhoun, rural	boucle du mouhoun	protestant	wife	not at all	less than once a week	not at all	no method	20	no education
30 34 5	BF8	30	1205815	46	30	rural	primary	middle	no or unsure	big problem	no	married	currently in union/living with a man	yes	yes	no	0	0	Never tested	40-49	Wife	No method	Exposed	20+ years	White-collar/skilled	No	2-3 partners	34	5	30	10	2021	1462	44479	12	1974	900	45-49	2	boucle du mouhoun, rural	boucle du mouhoun	protestant	wife	not at all	less than once a week	not at all	no method	25	no education
30 41 2	BF8	30	1205815	42	30	rural	no education	middle	no or unsure	big problem	no	married	currently in union/living with a man	yes	no	no	0	0	Never tested	40-49	Wife	No method	Exposed	15-17 years	White-collar/skilled	No	1 partner	41	2	30	10	2021	1462	44480	1	1979	949	40-44	2	boucle du mouhoun, rural	boucle du mouhoun	catholic	wife	not at all	less than once a week	not at all	no method	17	no education
30 41 3	BF8	30	1205815	16	30	rural	secondary	middle	no or unsure	big problem	no	never in union	never in union	no	yes	no	0	0	Never tested	15-19	Child	Modern	Non-exposed	15-17 years	Not working	Yes	1 partner	41	3	30	10	2021	1462	44480	7	2005	1267	15-19	2	boucle du mouhoun, rural	boucle du mouhoun	catholic	daughter	not at all	not at all	not at all	modern method	15
30 64 4	BF8	30	1205815	16	30	rural	secondary	poorer	no or unsure	not a big problem	no	never in union	never in union	yes	no	yes	1	1	Once	15-19	Child	No method	Exposed	15-17 years	Agricultural	No	1 partner	64	4	30	10	2021	1462	44479	12	2004	1260	15-19	2	boucle du mouhoun, rural	boucle du mouhoun	protestant	daughter	not at all	at least once a week	less than once a week	no method	15
30 72 5	BF8	30	1205815	16	30	rural	primary	richer	no or unsure	not a big problem	no	never in union	never in union	yes	no	no	0	0	Never tested	15-19	Child	No method	Exposed	<15 years	Agricultural	No	2-3 partners	72	5	30	10	2021	1462	44479	12	2004	1260	15-19	2	boucle du mouhoun, rural	boucle du mouhoun	catholic	daughter	not at all	at least once a week	less than once a week	no method	14
30 79 3	BF8	30	1205815	41	30	rural	no education	poorer	no or unsure	not a big problem	no	married	currently in union/living with a man	yes	no	no	0	0	Never tested	40-49	Wife	Modern	Exposed	15-17 years	Agricultural	No	2-3 partners	79	3	30	10	2021	1462	44479	1	1980	961	40-44	2	boucle du mouhoun, rural	boucle du mouhoun	traditional/animist	wife	not at all	at least once a week	less than once a week	modern method	16	no education
30 87 2	BF8	30	1205815	21	30	rural	primary	middle	no or unsure	not a big problem	no	living with partner	currently in union/living with a man	yes	no	yes	2	2	2-3 times	20-29	Wife	Modern	Exposed	15-17 years	Agricultural	Yes	2-3 partners	87	2	30	10	2021	1462	44480	1	2000	1201	20-24	2	boucle du mouhoun, rural	boucle du mouhoun	catholic	wife	not at all	at least once a week	less than once a week	modern method	15	no education
30 102 2	BF8	30	1205815	29	30	rural	no education	poorer	no or unsure	big problem	no	living with partner	currently in union/living with a man	yes	no	no	0	0	Never tested	20-29	Wife	No method	Exposed	15-17 years	Agricultural	No	1 partner	102	2	30	10	2021	1462	44480	12	1991	1104	25-29	2	boucle du mouhoun, rural	boucle du mouhoun	traditional/animist	wife	not at all	at least once a week	less than once a week	no method	15	no education
30 109 2	BF8	30	1205815	38	30	rural	no education	poorer	no or unsure	not a big problem	no	married	currently in union/living with a man	yes	no	no	0	0	Never tested	30-39	Wife	Modern	Exposed	15-17 years	Agricultural	No	4 or more	109	2	30	10	2021	1462	44480	1	1983	997	35-39	2	boucle du mouhoun, rural	boucle du mouhoun	catholic	wife	not at all	at least once a week	less than once a week	modern method	17	no education
30 117 2	BF8	30	1205815	26	30	rural	secondary	middle	yes	big problem	no	married	currently in union/living with a man	yes	no	yes	2	2	2-3 times	20-29	Wife	No method	Exposed	15-17 years	Agricultural	No	2-3 partners	117	2	30	10	2021	1462	44480	2	1995	1142	25-29	2	boucle du mouhoun, rural	boucle du mouhoun	catholic	wife	not at all	at least once a week	at least once a week	no method	16	no education
30 125 2	BF8	30	1205815	18	30	rural	secondary	middle	yes	big problem	no	living with partner	currently in union/living with a man	yes	yes	yes	1	1	Once	15-19	Wife	No method	Exposed	15-17 years	Agricultural	Yes	1 partner	125	2	30	10	2021	1462	44480	5	2003	1241	15-19	2	boucle du mouhoun, rural	boucle du mouhoun	traditional/animist	wife	not at all	less than once a week	less than once a week	no method	17	primary
30 132 2	BF8	30	1205815	38	30	rural	no education	poorer	no or unsure	big problem	no	living with partner	currently in union/living with a man	yes	no	yes	2	2	2-3 times	30-39	Wife	No method	Exposed	15-17 years	Agricultural	No	1 partner	132	2	30	10	2021	1462	44480	1	1983	997	35-39	2	boucle du mouhoun, rural	boucle du mouhoun	protestant	wife	not at all	less than once a week	less than once a week	no method	17	no education
30 140 2	BF8	30	1205815	40	30	rural	no education	richer	no or unsure	big problem	no	living with partner	currently in union/living with a man	yes	no	yes	2	2	2-3 times	40-49	Wife	No method	Exposed	15-17 years	Agricultural	No	2-3 partners	140	2	30	10	2021	1462	44480	1	1981	973	40-44	2	boucle du mouhoun, rural	boucle du mouhoun	protestant	wife	not at all	less than once a week	less than once a week	no method	17	no education
30 140 3	BF8	30	1205815	16	30	rural	secondary	richer	no or unsure	big problem	no	never in union	never in union	yes	yes	no	0	0	Never tested	15-19	Child	No method	Exposed	Never had sex	Agricultural	Yes	Never had sex	140	3	30	10	2021	1462	44480	8	2005	1268	15-19	2	boucle du mouhoun, rural	boucle du mouhoun	protestant	daughter	not at all	less than once a week	less than once a week	no method	not had sex
30 147 2	BF8	30	1205815	33	30	rural	no education	poorest	no or unsure	big problem	no	living with partner	currently in union/living with a man	yes	no	yes	2	2	2-3 times	30-39	Wife	No method	Exposed	15-17 years	Agricultural	No	2-3 partners	147	2	30	10	2021	1462	44480	1	1988	1057	30-34	2	boucle du mouhoun, rural	boucle du mouhoun	protestant	wife	not at all	less than once a week	less than once a week	no method	16	primary
30 155 2	BF8	30	1205815	23	30	rural	secondary	middle	yes	big problem	no	living with partner	currently in union/living with a man	yes	yes	yes	1	1	Once	20-29	Wife	No method	Exposed	18-19 years	Agricultural	Yes	2-3 partners	155	2	30	10	2021	1462	44480	1	1998	1177	20-24	2	boucle du mouhoun, rural	boucle du mouhoun	protestant	wife	not at all	less than once a week	less than once a week	no method	18	primary
30 163 2	BF8	30	1205815	41	30	rural	no education	poorer	no or unsure	big problem	no	living with partner	currently in union/living with a man	no	no	yes	1	1	Once	40-49	Wife	Modern	Exposed	20+ years	Not working	No	1 partner	163	2	30	10	2021	1462	44479	1	1980	961	40-44	2	boucle du mouhoun, rural	boucle du mouhoun	protestant	wife	not at all	less than once a week	less than once a week	modern method	20	no education
30 170 2	BF8	30	1205815	38	30	rural	no education	poorer	no or unsure	big problem	no	living with partner	currently in union/living with a man	yes	no	no	0	0	Never tested	30-39	Wife	No method	Exposed	18-19 years	Agricultural	No	1 partner	170	2	30	10	2021	1462	44480	5	1983	1001	35-39	2	boucle du mouhoun, rural	boucle du mouhoun	protestant	wife	not at all	less than once a week	less than once a week	no method	18	no education
30 185 4	BF8	30	1205815	49	30	rural	no education	middle	no or unsure	big problem	no	living with partner	currently in union/living with a man	yes	no	no	0	0	Never tested	40-49	Wife	No method	Exposed	18-19 years	Agricultural	No	1 partner	185	4	30	10	2021	1462	44480	1	1972	865	45-49	2	boucle du mouhoun, rural	boucle du mouhoun	protestant	wife	not at all	less than once a week	less than once a week	no method	19	no education
30 185 6	BF8	30	1205815	18	30	rural	secondary	middle	no or unsure	big problem	no	never in union	never in union	no	yes	no	0	0	Never tested	15-19	Child	Modern	Exposed	15-17 years	Not working	Yes	2-3 partners	185	6	30	10	2021	1462	44480	5	2003	1241	15-19	2	boucle du mouhoun, rural	boucle du mouhoun	protestant	daughter	less than once a week	less than once a week	less than once a week	modern method	16
30 193 2	BF8	30	1205815	18	30	rural	secondary	poorer	yes	big problem	no	living with partner	currently in union/living with a man	no	yes	yes	1	1	Once	15-19	Wife	No method	Exposed	15-17 years	Not working	Yes	1 partner	193	2	30	10	2021	1462	44480	4	2003	1240	15-19	2	boucle du mouhoun, rural	boucle du mouhoun	protestant	wife	not at all	less than once a week	less than once a week	no method	17	primary
31 10 2	BF8	31	1725537	40	31	rural	no education	middle	no or unsure	big problem	no	married	currently in union/living with a man	no	no	yes	2	2	2-3 times	40-49	Wife	Modern	Exposed	18-19 years	Not working	No	1 partner	10	2	31	10	2021	1462	44478	1	1981	973	40-44	2	boucle du mouhoun, rural	boucle du mouhoun	muslim	wife	not at all	less than once a week	less than once a week	modern method	19	no education
31 18 2	BF8	31	1725537	35	31	rural	no education	middle	no or unsure	big problem	no	married	currently in union/living with a man	no	yes	no	0	0	Never tested	30-39	Wife	No method	Exposed	20+ years	Not working	No	2-3 partners	18	2	31	10	2021	1462	44478	9	1986	1041	35-39	2	boucle du mouhoun, rural	boucle du mouhoun	muslim	wife	not at all	less than once a week	less than once a week	no method	20	no education
31 26 2	BF8	31	1725537	26	31	rural	no education	middle	no or unsure	big problem	no	married	currently in union/living with a man	no	yes	yes	1	1	Once	20-29	Wife	Modern	Exposed	18-19 years	Not working	No	1 partner	26	2	31	10	2021	1462	44478	12	1994	1140	25-29	2	boucle du mouhoun, rural	boucle du mouhoun	catholic	wife	not at all	less than once a week	less than once a week	modern method	18	no education
31 34 2	BF8	31	1725537	43	31	rural	no education	middle	no or unsure	big problem	no	married	currently in union/living with a man	no	no	no	0	0	Never tested	40-49	Wife	No method	Exposed	15-17 years	Not working	No	1 partner	34	2	31	10	2021	1462	44478	1	1978	937	40-44	2	boucle du mouhoun, rural	boucle du mouhoun	muslim	wife	not at all	less than once a week	less than once a week	no method	17	no education
31 42 2	BF8	31	1725537	18	31	rural	no education	middle	no or unsure	big problem	no	married	currently in union/living with a man	no	no	yes	1	1	Once	15-19	Wife	No method	Exposed	15-17 years	Not working	No	2-3 partners	42	2	31	10	2021	1462	44478	2	2003	1238	15-19	2	boucle du mouhoun, rural	boucle du mouhoun	muslim	wife	not at all	less than once a week	less than once a week	no method	16	no education
31 42 4	BF8	31	1725537	25	31	rural	no education	middle	yes	big problem	no	married	currently in union/living with a man	no	no	yes	2	2	2-3 times	20-29	Wife	No method	Exposed	15-17 years	Not working	No	1 partner	42	4	31	10	2021	1462	44478	1	1996	1153	25-29	2	boucle du mouhoun, rural	boucle du mouhoun	muslim	wife	not at all	less than once a week	less than once a week	no method	17	no education
31 49 2	BF8	31	1725537	25	31	rural	no education	poorer	no or unsure	big problem	no	married	currently in union/living with a man	no	yes	yes	1	1	Once	20-29	Wife	Modern	Exposed	15-17 years	Not working	No	2-3 partners	49	2	31	10	2021	1462	44478	7	1996	1159	25-29	2	boucle du mouhoun, rural	boucle du mouhoun	muslim	wife	not at all	less than once a week	not at all	modern method	16	no education
31 57 2	BF8	31	1725537	23	31	rural	secondary	middle	no or unsure	big problem	no	married	currently in union/living with a man	no	yes	yes	1	1	Once	20-29	Wife	Modern	Exposed	15-17 years	Not working	Yes	4 or more	57	2	31	10	2021	1462	44478	11	1997	1175	20-24	2	boucle du mouhoun, rural	boucle du mouhoun	muslim	wife	not at all	less than once a week	not at all	modern method	17	no education
31 65 2	BF8	31	1725537	48	31	rural	no education	richer	no or unsure	big problem	no	married	currently in union/living with a man	no	yes	no	0	0	Never tested	40-49	Wife	No method	Exposed	18-19 years	Not working	No	2-3 partners	65	2	31	10	2021	1462	44477	1	1973	877	45-49	2	boucle du mouhoun, rural	boucle du mouhoun	muslim	wife	not at all	less than once a week	not at all	no method	19	no education
31 73 2	BF8	31	1725537	45	31	rural	no education	richer	no or unsure	big problem	no	married	currently in union/living with a man	no	no	no	0	0	Never tested	40-49	Wife	No method	Exposed	20+ years	Not working	No	2-3 partners	73	2	31	10	2021	1462	44477	1	1976	913	45-49	2	boucle du mouhoun, rural	boucle du mouhoun	muslim	wife	not at all	less than once a week	not at all	no method	22	no education
31 73 5	BF8	31	1725537	40	31	rural	no education	richer	no or unsure	big problem	no	married	currently in union/living with a man	no	no	no	0	0	Never tested	40-49	Wife	Modern	Exposed	15-17 years	Not working	No	1 partner	73	5	31	10	2021	1462	44477	10	1981	982	40-44	2	boucle du mouhoun, rural	boucle du mouhoun	muslim	wife	not at all	less than once a week	not at all	modern method	17	no education
31 81 2	BF8	31	1725537	42	31	rural	no education	richer	no or unsure	big problem	no	married	currently in union/living with a man	no	yes	no	0	0	Never tested	40-49	Wife	No method	Exposed	18-19 years	Not working	No	2-3 partners	81	2	31	10	2021	1462	44477	10	1979	958	40-44	2	boucle du mouhoun, rural	boucle du mouhoun	muslim	wife	not at all	less than once a week	at least once a week	no method	18	no education
31 81 4	BF8	31	1725537	15	31	rural	primary	richer	no or unsure	big problem	no	never in union	never in union	no	yes	no	0	0	Never tested	15-19	Child	No method	Exposed	Never had sex	Not working	Yes	Never had sex	81	4	31	10	2021	1462	44477	6	2006	1278	15-19	2	boucle du mouhoun, rural	boucle du mouhoun	muslim	daughter	not at all	not at all	at least once a week	no method	not had sex
31 89 2	BF8	31	1725537	39	31	rural	secondary	richer	no or unsure	big problem	no	married	currently in union/living with a man	no	yes	no	0	0	Never tested	30-39	Wife	Modern	Exposed	20+ years	Not working	No	4 or more	89	2	31	10	2021	1462	44477	2	1982	986	35-39	2	boucle du mouhoun, rural	boucle du mouhoun	muslim	wife	not at all	less than once a week	at least once a week	modern method	23	no education
31 89 6	BF8	31	1725537	47	31	rural	no education	richer	no or unsure	big problem	no	married	currently in union/living with a man	no	no	no	0	0	Never tested	40-49	Wife	No method	Exposed	20+ years	Not working	No	2-3 partners	89	6	31	10	2021	1462	44478	3	1974	891	45-49	2	boucle du mouhoun, rural	boucle du mouhoun	muslim	wife	not at all	less than once a week	at least once a week	no method	25	no education
31 97 2	BF8	31	1725537	30	31	rural	no education	richer	yes	big problem	no	living with partner	currently in union/living with a man	no	no	no	0	0	Never tested	30-39	Wife	No method	Exposed	18-19 years	Not working	No	1 partner	97	2	31	10	2021	1462	44478	4	1991	1096	30-34	2	boucle du mouhoun, rural	boucle du mouhoun	muslim	wife	not at all	less than once a week	less than once a week	no method	18	primary
31 97 5	BF8	31	1725537	29	31	rural	no education	richer	no or unsure	big problem	no	living with partner	currently in union/living with a man	no	no	yes	1	1	Once	20-29	Wife	Modern	Exposed	18-19 years	Not working	No	1 partner	97	5	31	10	2021	1462	44478	1	1992	1105	25-29	2	boucle du mouhoun, rural	boucle du mouhoun	muslim	wife	not at all	less than once a week	less than once a week	modern method	18	primary
31 104 2	BF8	31	1725537	49	31	rural	no education	richer	no or unsure	big problem	no	living with partner	currently in union/living with a man	yes	no	yes	1	1	Once	40-49	Wife	No method	Exposed	20+ years	Agricultural	No	1 partner	104	2	31	10	2021	1462	44478	1	1972	865	45-49	2	boucle du mouhoun, rural	boucle du mouhoun	muslim	wife	not at all	less than once a week	less than once a week	no method	21	primary
31 104 3	BF8	31	1725537	20	31	rural	secondary	richer	no or unsure	big problem	no	never in union	never in union	no	yes	no	0	0	Never tested	20-29	Child	Modern	Exposed	18-19 years	Not working	Yes	1 partner	104	3	31	10	2021	1462	44478	8	2001	1220	20-24	2	boucle du mouhoun, rural	boucle du mouhoun	muslim	daughter	not at all	less than once a week	less than once a week	modern method	19
31 104 7	BF8	31	1725537	38	31	rural	no education	richer	no or unsure	big problem	no	married	currently in union/living with a man	no	no	yes	1	1	Once	30-39	Wife	No method	Exposed	15-17 years	Not working	No	1 partner	104	7	31	10	2021	1462	44478	1	1983	997	35-39	2	boucle du mouhoun, rural	boucle du mouhoun	muslim	wife	not at all	less than once a week	less than once a week	no method	17	primary
31 104 8	BF8	31	1725537	16	31	rural	secondary	richer	no or unsure	big problem	no	never in union	never in union	no	no	no	0	0	Never tested	15-19	Child	No method	Exposed	Never had sex	Not working	No	Never had sex	104	8	31	10	2021	1462	44478	3	2005	1263	15-19	2	boucle du mouhoun, rural	boucle du mouhoun	muslim	daughter	not at all	less than once a week	less than once a week	no method	not had sex
31 112 4	BF8	31	1725537	36	31	rural	no education	middle	no or unsure	not a big problem	no	living with partner	currently in union/living with a man	yes	no	no	0	0	Never tested	30-39	Child	No method	Exposed	15-17 years	Agricultural	No	2-3 partners	112	4	31	10	2021	1462	44477	12	1984	1020	35-39	2	boucle du mouhoun, rural	boucle du mouhoun	muslim	daughter-in-law	not at all	less than once a week	less than once a week	no method	17	primary
31 112 5	BF8	31	1725537	15	31	rural	primary	middle	no or unsure	big problem	no	never in union	never in union	no	no	no	0	0	Never tested	15-19	Other relat/non-relatives	No method	Exposed	Never had sex	Not working	No	Never had sex	112	5	31	10	2021	1462	44478	9	2006	1281	15-19	2	boucle du mouhoun, rural	boucle du mouhoun	muslim	not related	not at all	less than once a week	less than once a week	no method	not had sex
31 136 2	BF8	31	1725537	26	31	rural	no education	richer	yes	big problem	no	living with partner	currently in union/living with a man	yes	no	yes	2	2	2-3 times	20-29	Wife	No method	Exposed	15-17 years	Agricultural	No	1 partner	136	2	31	10	2021	1462	44478	1	1995	1141	25-29	2	boucle du mouhoun, rural	boucle du mouhoun	muslim	wife	not at all	at least once a week	at least once a week	no method	17	primary
31 144 2	BF8	31	1725537	30	31	rural	primary	middle	no or unsure	big problem	no	living with partner	currently in union/living with a man	yes	yes	yes	2	2	2-3 times	30-39	Wife	No method	Exposed	15-17 years	Agricultural	No	2-3 partners	144	2	31	10	2021	1462	44478	4	1991	1096	30-34	2	boucle du mouhoun, rural	boucle du mouhoun	muslim	wife	not at all	at least once a week	less than once a week	no method	17	no education
31 151 4	BF8	31	1725537	28	31	rural	no education	middle	no or unsure	big problem	no	living with partner	currently in union/living with a man	yes	no	yes	2	2	2-3 times	20-29	Child	No method	Exposed	15-17 years	Agricultural	No	2-3 partners	151	4	31	10	2021	1462	44478	4	1993	1120	25-29	2	boucle du mouhoun, rural	boucle du mouhoun	muslim	daughter-in-law	not at all	at least once a week	less than once a week	no method	16	no education
31 159 2	BF8	31	1725537	45	31	rural	no education	middle	no or unsure	big problem	no	living with partner	currently in union/living with a man	yes	no	yes	2	2	2-3 times	40-49	Wife	No method	Exposed	15-17 years	Agricultural	No	2-3 partners	159	2	31	10	2021	1462	44478	1	1976	913	45-49	2	boucle du mouhoun, rural	boucle du mouhoun	muslim	wife	not at all	at least once a week	less than once a week	no method	17	no education
31 167 2	BF8	31	1725537	40	31	rural	no education	middle	yes	big problem	no	living with partner	currently in union/living with a man	yes	no	yes	2	2	2-3 times	40-49	Wife	No method	Exposed	15-17 years	Agricultural	No	1 partner	167	2	31	10	2021	1462	44478	1	1981	973	40-44	2	boucle du mouhoun, rural	boucle du mouhoun	muslim	wife	not at all	less than once a week	less than once a week	no method	15	no education
31 167 3	BF8	31	1725537	16	31	rural	secondary	middle	no or unsure	big problem	no	never in union	never in union	yes	no	no	0	0	Never tested	15-19	Child	No method	Exposed	Never had sex	Agricultural	Yes	Never had sex	167	3	31	10	2021	1462	44478	3	2005	1263	15-19	2	boucle du mouhoun, rural	boucle du mouhoun	muslim	daughter	not at all	less than once a week	not at all	no method	not had sex
31 175 2	BF8	31	1725537	35	31	rural	no education	middle	yes	not a big problem	no	married	currently in union/living with a man	yes	yes	yes	2	2	2-3 times	30-39	Wife	No method	Exposed	15-17 years	Agricultural	No	4 or more	175	2	31	10	2021	1462	44478	8	1986	1040	35-39	2	boucle du mouhoun, rural	boucle du mouhoun	muslim	wife	not at all	at least once a week	at least once a week	no method	17	no education
31 183 2	BF8	31	1725537	34	31	rural	no education	poorer	no or unsure	not a big problem	no	married	currently in union/living with a man	yes	no	yes	1	1	Once	30-39	Wife	Modern	Exposed	15-17 years	Agricultural	No	4 or more	183	2	31	10	2021	1462	44478	7	1987	1051	30-34	2	boucle du mouhoun, rural	boucle du mouhoun	muslim	wife	not at all	at least once a week	at least once a week	modern method	17	no education
31 183 7	BF8	31	1725537	42	31	rural	no education	poorer	no or unsure	not a big problem	no	married	currently in union/living with a man	yes	no	no	0	0	Never tested	40-49	Wife	Modern	Exposed	15-17 years	Agricultural	No	2-3 partners	183	7	31	10	2021	1462	44478	1	1979	949	40-44	2	boucle du mouhoun, rural	boucle du mouhoun	muslim	wife	not at all	at least once a week	at least once a week	modern method	16	no education
31 191 2	BF8	31	1725537	39	31	rural	no education	middle	no or unsure	not a big problem	no	married	currently in union/living with a man	yes	no	yes	2	2	2-3 times	30-39	Wife	Modern	Exposed	15-17 years	Agricultural	No	2-3 partners	191	2	31	10	2021	1462	44478	1	1982	985	35-39	2	boucle du mouhoun, rural	boucle du mouhoun	muslim	wife	not at all	less than once a week	less than once a week	modern method	17	no education
31 191 6	BF8	31	1725537	45	31	rural	no education	middle	no or unsure	not a big problem	no	married	currently in union/living with a man	yes	no	no	0	0	Never tested	40-49	Wife	Modern	Exposed	18-19 years	Agricultural	No	4 or more	191	6	31	10	2021	1462	44478	6	1976	918	45-49	2	boucle du mouhoun, rural	boucle du mouhoun	muslim	wife	not at all	at least once a week	at least once a week	modern method	19	no education
31 199 2	BF8	31	1725537	35	31	rural	primary	richer	no or unsure	not a big problem	no	married	currently in union/living with a man	yes	no	no	0	0	Never tested	30-39	Wife	Modern	Exposed	15-17 years	Agricultural	No	1 partner	199	2	31	10	2021	1462	44477	1	1986	1033	35-39	2	boucle du mouhoun, rural	boucle du mouhoun	muslim	wife	not at all	at least once a week	at least once a week	modern method	16	no education
31 199 3	BF8	31	1725537	18	31	rural	secondary	richer	no or unsure	not a big problem	no	never in union	never in union	no	yes	no	0	0	Never tested	15-19	Child	No method	Exposed	15-17 years	Agricultural	Yes	2-3 partners	199	3	31	10	2021	1462	44477	7	2003	1243	15-19	2	boucle du mouhoun, rural	boucle du mouhoun	muslim	daughter	not at all	less than once a week	at least once a week	no method	16
31 199 8	BF8	31	1725537	49	31	rural	no education	richer	no or unsure	not a big problem	no	married	currently in union/living with a man	yes	no	no	0	0	Never tested	40-49	Wife	Modern	Exposed	15-17 years	Agricultural	No	2-3 partners	199	8	31	10	2021	1462	44477	1	1972	865	45-49	2	boucle du mouhoun, rural	boucle du mouhoun	muslim	wife	not at all	at least once a week	at least once a week	modern method	17	no education
32 1 3	BF8	32	687252	19	32	urban	secondary	richest	no or unsure	not a big problem	no	never in union	never in union	no	yes	no	0	0	Never tested	15-19	Child	No method	Exposed	15-17 years	Not working	Yes	1 partner	1	3	32	9	2021	1461	44469	1	2002	1225	15-19	1	boucle du mouhoun, urban	boucle du mouhoun	muslim	daughter	less than once a week	at least once a week	at least once a week	no method	17
32 1 4	BF8	32	687252	15	32	urban	primary	richest	no or unsure	not a big problem	no	never in union	never in union	no	no	no	0	0	Never tested	15-19	Child	No method	Exposed	Never had sex	Not working	No	Never had sex	1	4	32	9	2021	1461	44469	2	2006	1274	15-19	1	boucle du mouhoun, urban	boucle du mouhoun	muslim	daughter	not at all	less than once a week	at least once a week	no method	not had sex
32 1 7	BF8	32	687252	37	32	urban	no education	richest	no or unsure	not a big problem	no	married	currently in union/living with a man	yes	no	yes	2	2	2-3 times	30-39	Wife	Modern	Exposed	15-17 years	White-collar/skilled	No	1 partner	1	7	32	9	2021	1461	44469	1	1984	1009	35-39	1	boucle du mouhoun, urban	boucle du mouhoun	muslim	wife	not at all	at least once a week	at least once a week	modern method	16	no education
32 1 9	BF8	32	687252	18	32	urban	no education	richest	no or unsure	not a big problem	no	never in union	never in union	yes	no	no	0	0	Never tested	15-19	Child	No method	Exposed	18-19 years	Agricultural	No	1 partner	1	9	32	9	2021	1461	44469	6	2003	1242	15-19	1	boucle du mouhoun, urban	boucle du mouhoun	muslim	daughter	not at all	less than once a week	at least once a week	no method	18
32 1 15	BF8	32	687252	30	32	urban	no education	richest	no or unsure	not a big problem	no	married	currently in union/living with a man	yes	no	yes	1	1	Once	30-39	Child	Modern	Exposed	18-19 years	Agricultural	No	1 partner	1	15	32	9	2021	1461	44469	2	1991	1094	30-34	1	boucle du mouhoun, urban	boucle du mouhoun	muslim	daughter	not at all	less than once a week	at least once a week	modern method	18	no education
32 1 16	BF8	32	687252	27	32	urban	no education	richest	yes	not a big problem	no	married	currently in union/living with a man	yes	no	yes	1	1	Once	20-29	Child	No method	Exposed	15-17 years	Agricultural	No	1 partner	1	16	32	9	2021	1461	44469	5	1994	1133	25-29	1	boucle du mouhoun, urban	boucle du mouhoun	muslim	daughter	not at all	less than once a week	at least once a week	no method	16	no education
32 25 2	BF8	32	687252	34	32	urban	no education	richer	no or unsure	not a big problem	no	married	currently in union/living with a man	yes	yes	yes	3	3	2-3 times	30-39	Wife	Modern	Exposed	15-17 years	Agricultural	No	2-3 partners	25	2	32	9	2021	1461	44469	8	1987	1052	30-34	1	boucle du mouhoun, urban	boucle du mouhoun	muslim	wife	not at all	at least once a week	at least once a week	modern method	16	no education
32 49 2	BF8	32	687252	27	32	urban	no education	richest	no or unsure	not a big problem	no	married	currently in union/living with a man	no	no	no	0	0	Never tested	20-29	Wife	Modern	Exposed	15-17 years	Not working	No	1 partner	49	2	32	9	2021	1461	44469	6	1994	1134	25-29	1	boucle du mouhoun, urban	boucle du mouhoun	muslim	wife	not at all	at least once a week	at least once a week	modern method	16	no education
32 49 5	BF8	32	687252	26	32	urban	no education	richest	no or unsure	not a big problem	no	married	currently in union/living with a man	no	no	yes	2	2	2-3 times	20-29	Wife	Modern	Exposed	<15 years	Not working	No	1 partner	49	5	32	9	2021	1461	44469	1	1995	1141	25-29	1	boucle du mouhoun, urban	boucle du mouhoun	muslim	wife	not at all	less than once a week	at least once a week	modern method	14	no education
32 61 2	BF8	32	687252	21	32	urban	secondary	richer	no or unsure	not a big problem	no	married	currently in union/living with a man	no	yes	no	0	0	Never tested	20-29	Wife	Modern	Exposed	15-17 years	Not working	Yes	4 or more	61	2	32	9	2021	1461	44469	12	1999	1200	20-24	1	boucle du mouhoun, urban	boucle du mouhoun	muslim	wife	not at all	less than once a week	at least once a week	modern method	16	secondary
32 73 2	BF8	32	687252	34	32	urban	no education	richer	no or unsure	not a big problem	no	divorced	formerly in union/living with a man	no	no	no	0	0	Never tested	30-39	Other relat/non-relatives	No method	Exposed	15-17 years	Not working	No	4 or more	73	2	32	9	2021	1461	44469	3	1987	1047	30-34	1	boucle du mouhoun, urban	boucle du mouhoun	muslim	sister	not at all	less than once a week	at least once a week	no method	15
32 73 8	BF8	32	687252	23	32	urban	secondary	richer	no or unsure	not a big problem	no	never in union	never in union	no	yes	no	0	0	Never tested	20-29	Child	Modern	Exposed	18-19 years	Not working	Yes	4 or more	73	8	32	9	2021	1461	44469	1	1998	1177	20-24	1	boucle du mouhoun, urban	boucle du mouhoun	muslim	granddaughter	not at all	at least once a week	at least once a week	modern method	18
32 96 2	BF8	32	687252	38	32	urban	primary	richer	no or unsure	not a big problem	no	living with partner	currently in union/living with a man	yes	no	yes	2	2	2-3 times	30-39	Wife	No method	Exposed	<15 years	Agricultural	No	1 partner	96	2	32	9	2021	1461	44469	8	1983	1004	35-39	1	boucle du mouhoun, urban	boucle du mouhoun	muslim	wife	not at all	less than once a week	less than once a week	no method	14	primary
32 96 3	BF8	32	687252	22	32	urban	primary	richer	no or unsure	not a big problem	no	never in union	never in union	yes	yes	no	0	0	Never tested	20-29	Child	No method	Exposed	18-19 years	White-collar/skilled	Yes	1 partner	96	3	32	9	2021	1461	44469	11	1998	1187	20-24	1	boucle du mouhoun, urban	boucle du mouhoun	muslim	daughter	not at all	less than once a week	less than once a week	no method	19
32 108 2	BF8	32	687252	36	32	urban	secondary	richest	no or unsure	not a big problem	no	living with partner	currently in union/living with a man	yes	yes	yes	2	2	2-3 times	30-39	Wife	No method	Exposed	18-19 years	White-collar/skilled	No	2-3 partners	108	2	32	9	2021	1461	44469	4	1985	1024	35-39	1	boucle du mouhoun, urban	boucle du mouhoun	catholic	wife	less than once a week	less than once a week	less than once a week	no method	18	secondary
32 108 5	BF8	32	687252	16	32	urban	secondary	richest	no or unsure	not a big problem	no	never in union	never in union	no	yes	no	0	0	Never tested	15-19	Other relat/non-relatives	No method	Exposed	Never had sex	Not working	Yes	Never had sex	108	5	32	9	2021	1461	44469	6	2005	1266	15-19	1	boucle du mouhoun, urban	boucle du mouhoun	catholic	sister	not at all	less than once a week	less than once a week	no method	not had sex
32 120 2	BF8	32	687252	27	32	urban	secondary	richest	no or unsure	not a big problem	no	living with partner	currently in union/living with a man	no	yes	yes	2	2	2-3 times	20-29	Wife	No method	Exposed	15-17 years	Not working	No	2-3 partners	120	2	32	9	2021	1461	44469	2	1994	1130	25-29	1	boucle du mouhoun, urban	boucle du mouhoun	catholic	wife	less than once a week	less than once a week	at least once a week	no method	17	secondary
32 120 4	BF8	32	687252	17	32	urban	secondary	richest	no or unsure	not a big problem	no	never in union	never in union	no	yes	no	0	0	Never tested	15-19	Other relat/non-relatives	No method	Exposed	15-17 years	Not working	Yes	1 partner	120	4	32	9	2021	1461	44469	10	2003	1246	15-19	1	boucle du mouhoun, urban	boucle du mouhoun	catholic	sister	not at all	less than once a week	less than once a week	no method	17
32 132 3	BF8	32	687252	18	32	urban	no education	richest	yes	not a big problem	no	living with partner	currently in union/living with a man	yes	no	no	0	0	Never tested	15-19	Wife	No method	Exposed	15-17 years	White-collar/skilled	Yes	2-3 partners	132	3	32	9	2021	1461	44469	1	2003	1237	15-19	1	boucle du mouhoun, urban	boucle du mouhoun	muslim	wife	not at all	less than once a week	less than once a week	no method	17	secondary
32 144 3	BF8	32	687252	26	32	urban	higher	richest	no or unsure	not a big problem	no	never in union	never in union	yes	yes	no	0	0	Never tested	20-29	Child	No method	Exposed	18-19 years	White-collar/skilled	No	2-3 partners	144	3	32	10	2021	1462	44470	3	1995	1143	25-29	1	boucle du mouhoun, urban	boucle du mouhoun	muslim	daughter	less than once a week	at least once a week	at least once a week	no method	19
32 156 2	BF8	32	687252	43	32	urban	no education	richest	no or unsure	big problem	no	married	currently in union/living with a man	no	no	no	0	0	Never tested	40-49	Wife	Modern	Exposed	18-19 years	Not working	No	1 partner	156	2	32	9	2021	1461	44469	4	1978	940	40-44	1	boucle du mouhoun, urban	boucle du mouhoun	muslim	wife	not at all	less than once a week	at least once a week	modern method	19	no education
32 156 4	BF8	32	687252	21	32	urban	secondary	richest	no or unsure	big problem	no	never in union	never in union	no	yes	no	0	0	Never tested	20-29	Child	Modern	Exposed	18-19 years	Not working	Yes	1 partner	156	4	32	9	2021	1461	44469	2	2000	1202	20-24	1	boucle du mouhoun, urban	boucle du mouhoun	muslim	daughter	not at all	not at all	at least once a week	modern method	18
32 168 2	BF8	32	687252	39	32	urban	no education	richest	no or unsure	big problem	no	married	currently in union/living with a man	yes	no	yes	2	2	2-3 times	30-39	Wife	No method	Exposed	18-19 years	White-collar/skilled	No	1 partner	168	2	32	9	2021	1461	44469	1	1982	985	35-39	1	boucle du mouhoun, urban	boucle du mouhoun	muslim	wife	not at all	less than once a week	at least once a week	no method	18	primary
32 168 4	BF8	32	687252	18	32	urban	secondary	richest	no or unsure	big problem	no	never in union	never in union	no	yes	no	0	0	Never tested	15-19	Child	Modern	Exposed	15-17 years	Not working	Yes	1 partner	168	4	32	9	2021	1461	44469	3	2003	1239	15-19	1	boucle du mouhoun, urban	boucle du mouhoun	muslim	daughter	not at all	less than once a week	at least once a week	modern method	17
32 168 5	BF8	32	687252	17	32	urban	secondary	richest	no or unsure	big problem	no	never in union	never in union	no	yes	no	0	0	Never tested	15-19	Child	No method	Exposed	Never had sex	Not working	Yes	Never had sex	168	5	32	9	2021	1461	44469	9	2004	1257	15-19	1	boucle du mouhoun, urban	boucle du mouhoun	muslim	daughter	not at all	at least once a week	at least once a week	no method	not had sex
32 180 2	BF8	32	687252	29	32	urban	no education	richest	no or unsure	big problem	no	living with partner	currently in union/living with a man	no	no	yes	2	2	2-3 times	20-29	Wife	No method	Exposed	18-19 years	Not working	No	2-3 partners	180	2	32	9	2021	1461	44469	1	1992	1105	25-29	1	boucle du mouhoun, urban	boucle du mouhoun	muslim	wife	not at all	not at all	at least once a week	no method	19	no education
32 180 5	BF8	32	687252	23	32	urban	no education	richest	no or unsure	big problem	no	never in union	never in union	no	no	no	0	0	Never tested	20-29	Child	Modern	Exposed	18-19 years	Not working	Yes	2-3 partners	180	5	32	9	2021	1461	44469	4	1998	1180	20-24	1	boucle du mouhoun, urban	boucle du mouhoun	muslim	daughter	not at all	less than once a week	at least once a week	modern method	19
32 180 6	BF8	32	687252	20	32	urban	secondary	richest	no or unsure	not a big problem	no	never in union	never in union	no	yes	no	0	0	Never tested	20-29	Child	Modern	Exposed	18-19 years	Not working	Yes	1 partner	180	6	32	9	2021	1461	44469	12	2000	1212	20-24	1	boucle du mouhoun, urban	boucle du mouhoun	muslim	daughter	not at all	less than once a week	at least once a week	modern method	18
32 180 8	BF8	32	687252	15	32	urban	secondary	richest	no or unsure	big problem	no	never in union	never in union	no	no	no	0	0	Never tested	15-19	Child	No method	Exposed	Never had sex	Not working	Yes	Never had sex	180	8	32	9	2021	1461	44469	8	2006	1280	15-19	1	boucle du mouhoun, urban	boucle du mouhoun	muslim	daughter	not at all	less than once a week	at least once a week	no method	not had sex
32 203 2	BF8	32	687252	19	32	urban	secondary	richest	no or unsure	not a big problem	no	never in union	never in union	no	yes	no	0	0	Never tested	15-19	Other relat/non-relatives	No method	Exposed	15-17 years	Not working	Yes	1 partner	203	2	32	9	2021	1461	44469	5	2002	1229	15-19	1	boucle du mouhoun, urban	boucle du mouhoun	catholic	sister	not at all	less than once a week	at least once a week	no method	17
32 215 2	BF8	32	687252	28	32	urban	no education	richest	yes	not a big problem	no	married	currently in union/living with a man	no	no	yes	2	2	2-3 times	20-29	Wife	No method	Exposed	20+ years	Not working	No	2-3 partners	215	2	32	9	2021	1461	44469	1	1993	1117	25-29	1	boucle du mouhoun, urban	boucle du mouhoun	muslim	wife	not at all	less than once a week	not at all	no method	20	no education
32 215 5	BF8	32	687252	23	32	urban	no education	richest	no or unsure	not a big problem	no	married	currently in union/living with a man	no	no	yes	1	1	Once	20-29	Wife	No method	Exposed	15-17 years	Not working	No	2-3 partners	215	5	32	9	2021	1461	44469	1	1998	1177	20-24	1	boucle du mouhoun, urban	boucle du mouhoun	muslim	wife	not at all	less than once a week	not at all	no method	17	no education
32 227 2	BF8	32	687252	46	32	urban	no education	middle	no or unsure	big problem	no	married	currently in union/living with a man	no	no	no	0	0	Never tested	40-49	Wife	No method	Exposed	20+ years	Not working	No	1 partner	227	2	32	9	2021	1461	44469	1	1975	901	45-49	1	boucle du mouhoun, urban	boucle du mouhoun	muslim	wife	not at all	less than once a week	not at all	no method	20	no education
32 227 3	BF8	32	687252	15	32	urban	no education	middle	no or unsure	not a big problem	no	never in union	never in union	no	no	no	0	0	Never tested	15-19	Child	No method	Exposed	Never had sex	Not working	No	Never had sex	227	3	32	9	2021	1461	44469	8	2006	1280	15-19	1	boucle du mouhoun, urban	boucle du mouhoun	muslim	daughter	not at all	less than once a week	less than once a week	no method	not had sex
32 227 8	BF8	32	687252	24	32	urban	secondary	middle	yes	not a big problem	no	married	currently in union/living with a man	no	yes	yes	2	2	2-3 times	20-29	Child	No method	Exposed	15-17 years	Not working	Yes	1 partner	227	8	32	9	2021	1461	44469	12	1996	1164	20-24	1	boucle du mouhoun, urban	boucle du mouhoun	muslim	daughter-in-law	not at all	less than once a week	less than once a week	no method	16	secondary
32 239 2	BF8	32	687252	25	32	urban	no education	richer	no or unsure	big problem	no	married	currently in union/living with a man	no	yes	yes	2	2	2-3 times	20-29	Wife	Modern	Exposed	18-19 years	Not working	No	2-3 partners	239	2	32	9	2021	1461	44469	4	1996	1156	25-29	1	boucle du mouhoun, urban	boucle du mouhoun	muslim	wife	not at all	less than once a week	less than once a week	modern method	19	secondary
32 251 2	BF8	32	687252	16	32	urban	primary	middle	no or unsure	big problem	no	living with partner	currently in union/living with a man	no	yes	yes	1	1	Once	15-19	Wife	No method	Exposed	15-17 years	Not working	No	2-3 partners	251	2	32	9	2021	1461	44469	1	2005	1261	15-19	1	boucle du mouhoun, urban	boucle du mouhoun	muslim	wife	not at all	less than once a week	not at all	no method	15	primary
32 275 3	BF8	32	687252	15	32	urban	primary	richer	no or unsure	not a big problem	no	never in union	never in union	no	no	no	0	0	Never tested	15-19	Child	No method	Exposed	Never had sex	Not working	No	Never had sex	275	3	32	9	2021	1461	44469	7	2006	1279	15-19	1	boucle du mouhoun, urban	boucle du mouhoun	muslim	daughter	not at all	not at all	less than once a week	no method	not had sex
33 5 2	BF8	33	1707295	33	33	rural	no education	richer	no or unsure	not a big problem	no	living with partner	currently in union/living with a man	yes	no	yes	1	1	Once	30-39	Wife	No method	Exposed	15-17 years	Agricultural	No	1 partner	5	2	33	10	2021	1462	44472	1	1988	1057	30-34	2	boucle du mouhoun, rural	boucle du mouhoun	muslim	wife	not at all	less than once a week	less than once a week	no method	15	no education
33 5 3	BF8	33	1707295	18	33	rural	no education	richer	no or unsure	not a big problem	no	living with partner	currently in union/living with a man	yes	no	yes	1	1	Once	15-19	Wife	No method	Exposed	<15 years	Agricultural	Yes	1 partner	5	3	33	10	2021	1462	44472	1	2003	1237	15-19	2	boucle du mouhoun, rural	boucle du mouhoun	muslim	wife	not at all	less than once a week	less than once a week	no method	14	no education
33 16 2	BF8	33	1707295	23	33	rural	no education	middle	no or unsure	not a big problem	no	living with partner	currently in union/living with a man	yes	no	yes	1	1	Once	20-29	Wife	No method	Non-exposed	15-17 years	Agricultural	Yes	2-3 partners	16	2	33	10	2021	1462	44472	6	1998	1182	20-24	2	boucle du mouhoun, rural	boucle du mouhoun	muslim	wife	not at all	not at all	not at all	no method	15	no education
33 22 2	BF8	33	1707295	34	33	rural	no education	poorest	no or unsure	not a big problem	no	living with partner	currently in union/living with a man	yes	no	yes	1	1	Once	30-39	Wife	No method	Exposed	15-17 years	Agricultural	No	1 partner	22	2	33	10	2021	1462	44472	1	1987	1045	30-34	2	boucle du mouhoun, rural	boucle du mouhoun	muslim	wife	not at all	less than once a week	not at all	no method	16	no education
33 22 3	BF8	33	1707295	20	33	rural	no education	poorest	no or unsure	not a big problem	no	living with partner	currently in union/living with a man	yes	no	yes	1	1	Once	20-29	Wife	No method	Exposed	15-17 years	Agricultural	Yes	1 partner	22	3	33	10	2021	1462	44472	5	2001	1217	20-24	2	boucle du mouhoun, rural	boucle du mouhoun	muslim	wife	not at all	less than once a week	not at all	no method	15	no education
33 22 4	BF8	33	1707295	16	33	rural	secondary	poorest	no or unsure	not a big problem	no	never in union	never in union	yes	yes	no	0	0	Never tested	15-19	Child	No method	Exposed	Never had sex	Agricultural	Yes	Never had sex	22	4	33	10	2021	1462	44472	3	2005	1263	15-19	2	boucle du mouhoun, rural	boucle du mouhoun	muslim	daughter	not at all	less than once a week	not at all	no method	not had sex
33 27 2	BF8	33	1707295	19	33	rural	no education	poorer	no or unsure	not a big problem	no	living with partner	currently in union/living with a man	yes	no	yes	1	1	Once	15-19	Wife	No method	Exposed	15-17 years	Agricultural	Yes	2-3 partners	27	2	33	10	2021	1462	44472	1	2002	1225	15-19	2	boucle du mouhoun, rural	boucle du mouhoun	muslim	wife	not at all	less than once a week	not at all	no method	16	no education
33 33 2	BF8	33	1707295	24	33	rural	no education	poorer	no or unsure	big problem	no	married	currently in union/living with a man	no	no	yes	2	2	2-3 times	20-29	Wife	No method	Non-exposed	15-17 years	Not working	No	1 partner	33	2	33	10	2021	1462	44471	7	1997	1171	20-24	2	boucle du mouhoun, rural	boucle du mouhoun	muslim	wife	not at all	not at all	not at all	no method	17	no education
33 38 3	BF8	33	1707295	17	33	rural	secondary	middle	no or unsure	not a big problem	no	never in union	never in union	no	no	no	0	0	Never tested	15-19	Child	No method	Exposed	Never had sex	Not working	Yes	Never had sex	38	3	33	10	2021	1462	44472	5	2004	1253	15-19	2	boucle du mouhoun, rural	boucle du mouhoun	muslim	daughter	not at all	less than once a week	not at all	no method	not had sex
33 38 6	BF8	33	1707295	39	33	rural	no education	middle	no or unsure	not a big problem	no	living with partner	currently in union/living with a man	no	no	no	0	0	Never tested	30-39	Wife	No method	Exposed	18-19 years	Not working	No	1 partner	38	6	33	10	2021	1462	44472	1	1982	985	35-39	2	boucle du mouhoun, rural	boucle du mouhoun	muslim	wife	not at all	less than once a week	not at all	no method	18	no education
33 44 3	BF8	33	1707295	16	33	rural	secondary	middle	no or unsure	not a big problem	no	never in union	never in union	no	no	no	0	0	Never tested	15-19	Child	No method	Non-exposed	Never had sex	Not working	No	Never had sex	44	3	33	10	2021	1462	44472	4	2005	1264	15-19	2	boucle du mouhoun, rural	boucle du mouhoun	muslim	daughter	not at all	not at all	not at all	no method	not had sex
33 44 5	BF8	33	1707295	33	33	rural	no education	middle	no or unsure	big problem	no	married	currently in union/living with a man	no	no	no	0	0	Never tested	30-39	Wife	No method	Exposed	15-17 years	Not working	No	1 partner	44	5	33	10	2021	1462	44472	4	1988	1060	30-34	2	boucle du mouhoun, rural	boucle du mouhoun	muslim	wife	not at all	less than once a week	not at all	no method	17	primary
33 55 2	BF8	33	1707295	35	33	rural	no education	middle	no or unsure	not a big problem	no	living with partner	currently in union/living with a man	no	no	yes	1	1	Once	30-39	Wife	No method	Exposed	20+ years	Not working	No	1 partner	55	2	33	10	2021	1462	44472	4	1986	1036	35-39	2	boucle du mouhoun, rural	boucle du mouhoun	muslim	wife	not at all	not at all	less than once a week	no method	22	no education
33 60 2	BF8	33	1707295	35	33	rural	no education	middle	no or unsure	not a big problem	no	married	currently in union/living with a man	yes	no	no	0	0	Never tested	30-39	Wife	No method	Exposed	15-17 years	Agricultural	No	1 partner	60	2	33	10	2021	1462	44471	1	1986	1033	35-39	2	boucle du mouhoun, rural	boucle du mouhoun	muslim	wife	not at all	not at all	less than once a week	no method	15	no education
33 60 3	BF8	33	1707295	19	33	rural	no education	middle	no or unsure	not a big problem	no	never in union	never in union	no	no	no	0	0	Never tested	15-19	Child	Modern	Exposed	15-17 years	Not working	No	2-3 partners	60	3	33	10	2021	1462	44471	5	2002	1229	15-19	2	boucle du mouhoun, rural	boucle du mouhoun	muslim	daughter	not at all	less than once a week	not at all	modern method	16
33 60 5	BF8	33	1707295	20	33	rural	no education	middle	no or unsure	not a big problem	no	married	currently in union/living with a man	yes	no	yes	1	1	Once	20-29	Wife	No method	Exposed	15-17 years	Agricultural	No	1 partner	60	5	33	10	2021	1462	44471	12	2000	1212	20-24	2	boucle du mouhoun, rural	boucle du mouhoun	muslim	wife	not at all	less than once a week	not at all	no method	16	no education
33 65 2	BF8	33	1707295	21	33	rural	no education	middle	no or unsure	not a big problem	no	married	currently in union/living with a man	no	no	no	0	0	Never tested	20-29	Wife	No method	Exposed	15-17 years	Not working	Yes	4 or more	65	2	33	10	2021	1462	44472	1	2000	1201	20-24	2	boucle du mouhoun, rural	boucle du mouhoun	catholic	wife	not at all	less than once a week	not at all	no method	15	no education
33 71 2	BF8	33	1707295	32	33	rural	no education	middle	no or unsure	not a big problem	no	married	currently in union/living with a man	no	no	no	0	0	Never tested	30-39	Wife	Modern	Exposed	15-17 years	Not working	No	1 partner	71	2	33	10	2021	1462	44472	1	1989	1069	30-34	2	boucle du mouhoun, rural	boucle du mouhoun	catholic	wife	not at all	less than once a week	not at all	modern method	16	no education
33 71 3	BF8	33	1707295	15	33	rural	no education	middle	no or unsure	not a big problem	no	never in union	never in union	no	no	no	0	0	Never tested	15-19	Child	No method	Exposed	Never had sex	Not working	No	Never had sex	71	3	33	10	2021	1462	44472	8	2006	1280	15-19	2	boucle du mouhoun, rural	boucle du mouhoun	catholic	daughter	not at all	less than once a week	not at all	no method	not had sex
33 76 2	BF8	33	1707295	18	33	rural	no education	middle	yes	not a big problem	no	married	currently in union/living with a man	no	no	no	0	0	Never tested	15-19	Wife	No method	Exposed	15-17 years	Not working	Yes	2-3 partners	76	2	33	10	2021	1462	44472	12	2002	1236	15-19	2	boucle du mouhoun, rural	boucle du mouhoun	catholic	wife	not at all	less than once a week	not at all	no method	17	no education
33 76 3	BF8	33	1707295	18	33	rural	no education	middle	no or unsure	not a big problem	no	living with partner	currently in union/living with a man	no	no	no	0	0	Never tested	15-19	Wife	No method	Exposed	15-17 years	Not working	Yes	2-3 partners	76	3	33	10	2021	1462	44472	10	2003	1246	15-19	2	boucle du mouhoun, rural	boucle du mouhoun	catholic	wife	not at all	less than once a week	not at all	no method	16	no education
33 82 2	BF8	33	1707295	36	33	rural	no education	richer	no or unsure	not a big problem	no	married	currently in union/living with a man	no	no	no	0	0	Never tested	30-39	Wife	No method	Exposed	20+ years	Not working	No	2-3 partners	82	2	33	10	2021	1462	44472	3	1985	1023	35-39	2	boucle du mouhoun, rural	boucle du mouhoun	muslim	wife	not at all	less than once a week	less than once a week	no method	21	no education
33 82 5	BF8	33	1707295	31	33	rural	secondary	richer	yes	not a big problem	no	married	currently in union/living with a man	no	no	no	0	0	Never tested	30-39	Wife	No method	Exposed	20+ years	Not working	No	1 partner	82	5	33	10	2021	1462	44472	4	1990	1084	30-34	2	boucle du mouhoun, rural	boucle du mouhoun	muslim	wife	not at all	at least once a week	at least once a week	no method	20	no education
33 93 2	BF8	33	1707295	21	33	rural	no education	poorer	yes	not a big problem	no	married	currently in union/living with a man	no	no	no	0	0	Never tested	20-29	Wife	No method	Exposed	15-17 years	Not working	Yes	1 partner	93	2	33	10	2021	1462	44472	5	2000	1205	20-24	2	boucle du mouhoun, rural	boucle du mouhoun	muslim	wife	not at all	less than once a week	not at all	no method	16	no education
33 98 2	BF8	33	1707295	29	33	rural	no education	richer	no or unsure	not a big problem	no	married	currently in union/living with a man	no	no	no	0	0	Never tested	20-29	Wife	No method	Exposed	15-17 years	Not working	No	1 partner	98	2	33	10	2021	1462	44472	1	1992	1105	25-29	2	boucle du mouhoun, rural	boucle du mouhoun	catholic	wife	not at all	less than once a week	not at all	no method	15	no education
33 104 2	BF8	33	1707295	45	33	rural	no education	poorer	no or unsure	not a big problem	no	married	currently in union/living with a man	yes	no	no	0	0	Never tested	40-49	Wife	Modern	Exposed	18-19 years	Agricultural	No	1 partner	104	2	33	10	2021	1462	44472	1	1976	913	45-49	2	boucle du mouhoun, rural	boucle du mouhoun	catholic	wife	not at all	less than once a week	at least once a week	modern method	19	no education
33 109 2	BF8	33	1707295	47	33	rural	no education	poorer	no or unsure	not a big problem	no	married	currently in union/living with a man	yes	no	no	0	0	Never tested	40-49	Wife	No method	Exposed	15-17 years	Agricultural	No	1 partner	109	2	33	10	2021	1462	44472	1	1974	889	45-49	2	boucle du mouhoun, rural	boucle du mouhoun	muslim	wife	not at all	less than once a week	at least once a week	no method	17	no education
33 109 3	BF8	33	1707295	41	33	rural	no education	poorer	no or unsure	not a big problem	no	married	currently in union/living with a man	yes	no	no	0	0	Never tested	40-49	Wife	No method	Exposed	15-17 years	Agricultural	No	2-3 partners	109	3	33	10	2021	1462	44472	1	1980	961	40-44	2	boucle du mouhoun, rural	boucle du mouhoun	muslim	wife	not at all	less than once a week	at least once a week	no method	16	no education
33 109 4	BF8	33	1707295	22	33	rural	secondary	poorer	no or unsure	not a big problem	no	never in union	never in union	yes	yes	no	0	0	Never tested	20-29	Child	No method	Exposed	18-19 years	Agricultural	Yes	2-3 partners	109	4	33	10	2021	1462	44472	3	1999	1191	20-24	2	boucle du mouhoun, rural	boucle du mouhoun	muslim	daughter	less than once a week	at least once a week	at least once a week	no method	18
33 109 5	BF8	33	1707295	20	33	rural	secondary	poorer	no or unsure	not a big problem	no	never in union	never in union	yes	yes	no	0	0	Never tested	20-29	Child	No method	Exposed	15-17 years	Agricultural	Yes	2-3 partners	109	5	33	10	2021	1462	44472	4	2001	1216	20-24	2	boucle du mouhoun, rural	boucle du mouhoun	muslim	daughter	not at all	less than once a week	at least once a week	no method	16
33 120 2	BF8	33	1707295	36	33	rural	primary	middle	no or unsure	not a big problem	no	married	currently in union/living with a man	yes	no	yes	1	1	Once	30-39	Wife	Modern	Exposed	15-17 years	Agricultural	No	2-3 partners	120	2	33	10	2021	1462	44471	1	1985	1021	35-39	2	boucle du mouhoun, rural	boucle du mouhoun	muslim	wife	not at all	not at all	at least once a week	modern method	17	no education
33 120 4	BF8	33	1707295	15	33	rural	no education	middle	no or unsure	not a big problem	no	never in union	never in union	yes	no	no	0	0	Never tested	15-19	Child	No method	Exposed	Never had sex	Agricultural	No	Never had sex	120	4	33	10	2021	1462	44472	9	2006	1281	15-19	2	boucle du mouhoun, rural	boucle du mouhoun	muslim	daughter	not at all	less than once a week	at least once a week	no method	not had sex
33 126 2	BF8	33	1707295	24	33	rural	no education	middle	no or unsure	not a big problem	no	married	currently in union/living with a man	yes	no	no	0	0	Never tested	20-29	Wife	Modern	Exposed	18-19 years	Agricultural	No	4 or more	126	2	33	10	2021	1462	44472	1	1997	1165	20-24	2	boucle du mouhoun, rural	boucle du mouhoun	catholic	wife	not at all	less than once a week	less than once a week	modern method	18	no education
33 131 2	BF8	33	1707295	38	33	rural	no education	middle	no or unsure	not a big problem	no	married	currently in union/living with a man	yes	no	yes	1	1	Once	30-39	Wife	Modern	Exposed	15-17 years	Agricultural	No	2-3 partners	131	2	33	10	2021	1462	44471	2	1983	998	35-39	2	boucle du mouhoun, rural	boucle du mouhoun	muslim	wife	not at all	not at all	less than once a week	modern method	17	no education
33 131 6	BF8	33	1707295	35	33	rural	no education	middle	no or unsure	not a big problem	no	married	currently in union/living with a man	yes	no	no	0	0	Never tested	30-39	Wife	Modern	Exposed	15-17 years	Agricultural	No	2-3 partners	131	6	33	10	2021	1462	44471	1	1986	1033	35-39	2	boucle du mouhoun, rural	boucle du mouhoun	muslim	wife	not at all	less than once a week	at least once a week	modern method	16	no education
33 136 2	BF8	33	1707295	39	33	rural	no education	richer	no or unsure	not a big problem	no	married	currently in union/living with a man	no	no	no	0	0	Never tested	30-39	Wife	Modern	Exposed	20+ years	Not working	No	2-3 partners	136	2	33	10	2021	1462	44472	1	1982	985	35-39	2	boucle du mouhoun, rural	boucle du mouhoun	muslim	wife	not at all	less than once a week	not at all	modern method	22	no education
33 136 5	BF8	33	1707295	32	33	rural	no education	richer	no or unsure	not a big problem	no	married	currently in union/living with a man	no	no	no	0	0	Never tested	30-39	Wife	Modern	Exposed	15-17 years	Not working	No	1 partner	136	5	33	10	2021	1462	44472	5	1989	1073	30-34	2	boucle du mouhoun, rural	boucle du mouhoun	muslim	wife	not at all	at least once a week	not at all	modern method	16	no education
33 142 2	BF8	33	1707295	24	33	rural	secondary	middle	no or unsure	not a big problem	no	married	currently in union/living with a man	yes	yes	no	0	0	Never tested	20-29	Wife	No method	Exposed	15-17 years	Agricultural	No	4 or more	142	2	33	10	2021	1462	44472	3	1997	1167	20-24	2	boucle du mouhoun, rural	boucle du mouhoun	muslim	wife	not at all	less than once a week	less than once a week	no method	17	secondary
34 3 4	BF8	34	1431548	25	34	rural	secondary	richer	no or unsure	not a big problem	no	never in union	never in union	yes	yes	no	0	0	Never tested	20-29	Other relat/non-relatives	No method	Exposed	18-19 years	Agricultural	No	2-3 partners	3	4	34	10	2021	1462	44473	4	1996	1156	25-29	2	boucle du mouhoun, rural	boucle du mouhoun	protestant	sister	not at all	at least once a week	less than once a week	no method	18
34 3 5	BF8	34	1431548	22	34	rural	primary	richer	no or unsure	big problem	no	never in union	never in union	yes	no	no	0	0	Never tested	20-29	Other relat/non-relatives	No method	Exposed	18-19 years	Agricultural	Yes	2-3 partners	3	5	34	10	2021	1462	44473	3	1999	1191	20-24	2	boucle du mouhoun, rural	boucle du mouhoun	protestant	sister	not at all	less than once a week	less than once a week	no method	19
34 7 2	BF8	34	1431548	29	34	rural	no education	middle	no or unsure	big problem	no	married	currently in union/living with a man	yes	no	no	0	0	Never tested	20-29	Wife	Modern	Exposed	15-17 years	Agricultural	No	1 partner	7	2	34	10	2021	1462	44473	1	1992	1105	25-29	2	boucle du mouhoun, rural	boucle du mouhoun	traditional/animist	wife	not at all	less than once a week	not at all	modern method	16	no education
34 10 2	BF8	34	1431548	33	34	rural	primary	richer	no or unsure	not a big problem	no	married	currently in union/living with a man	yes	yes	yes	4	4	4 or more	30-39	Wife	Modern	Exposed	15-17 years	Agricultural	No	2-3 partners	10	2	34	10	2021	1462	44473	1	1988	1057	30-34	2	boucle du mouhoun, rural	boucle du mouhoun	protestant	wife	not at all	less than once a week	not at all	modern method	17	no education
34 14 2	BF8	34	1431548	34	34	rural	no education	richer	no or unsure	not a big problem	no	living with partner	currently in union/living with a man	yes	no	yes	4	4	4 or more	30-39	Wife	Modern	Exposed	18-19 years	Agricultural	No	2-3 partners	14	2	34	10	2021	1462	44473	1	1987	1045	30-34	2	boucle du mouhoun, rural	boucle du mouhoun	catholic	wife	not at all	at least once a week	less than once a week	modern method	18	no education
34 14 6	BF8	34	1431548	30	34	rural	no education	richer	no or unsure	not a big problem	no	married	currently in union/living with a man	yes	no	yes	3	3	2-3 times	30-39	Wife	Modern	Exposed	15-17 years	Agricultural	No	2-3 partners	14	6	34	10	2021	1462	44473	1	1991	1093	30-34	2	boucle du mouhoun, rural	boucle du mouhoun	catholic	wife	not at all	at least once a week	less than once a week	modern method	17	no education
34 17 2	BF8	34	1431548	29	34	rural	secondary	middle	no or unsure	not a big problem	no	married	currently in union/living with a man	yes	no	yes	4	4	4 or more	20-29	Wife	Modern	Exposed	15-17 years	Agricultural	No	2-3 partners	17	2	34	10	2021	1462	44473	1	1992	1105	25-29	2	boucle du mouhoun, rural	boucle du mouhoun	traditional/animist	wife	not at all	at least once a week	less than once a week	modern method	16	no education
34 21 2	BF8	34	1431548	27	34	rural	no education	poorer	no or unsure	not a big problem	no	married	currently in union/living with a man	yes	no	yes	1	1	Once	20-29	Wife	Modern	Exposed	15-17 years	Agricultural	No	2-3 partners	21	2	34	10	2021	1462	44473	8	1994	1136	25-29	2	boucle du mouhoun, rural	boucle du mouhoun	traditional/animist	wife	not at all	less than once a week	at least once a week	modern method	17	no education
34 24 2	BF8	34	1431548	43	34	rural	no education	middle	no or unsure	big problem	no	married	currently in union/living with a man	yes	no	no	0	0	Never tested	40-49	Wife	Modern	Exposed	18-19 years	Agricultural	No	2-3 partners	24	2	34	10	2021	1462	44473	1	1978	937	40-44	2	boucle du mouhoun, rural	boucle du mouhoun	catholic	wife	not at all	less than once a week	less than once a week	modern method	19	no education
34 28 3	BF8	34	1431548	25	34	rural	no education	middle	no or unsure	big problem	no	never in union	never in union	yes	no	no	0	0	Never tested	20-29	Other relat/non-relatives	No method	Exposed	15-17 years	Agricultural	No	4 or more	28	3	34	10	2021	1462	44473	10	1996	1162	25-29	2	boucle du mouhoun, rural	boucle du mouhoun	catholic	sister	not at all	less than once a week	less than once a week	no method	17
34 31 2	BF8	34	1431548	42	34	rural	no education	richer	no or unsure	big problem	no	living with partner	currently in union/living with a man	no	no	no	0	0	Never tested	40-49	Wife	No method	Exposed	18-19 years	Not working	No	1 partner	31	2	34	10	2021	1462	44473	2	1979	950	40-44	2	boucle du mouhoun, rural	boucle du mouhoun	muslim	wife	not at all	less than once a week	not at all	no method	19	no education
34 31 3	BF8	34	1431548	22	34	rural	secondary	richer	no or unsure	big problem	no	never in union	never in union	no	yes	no	0	0	Never tested	20-29	Child	Modern	Exposed	20+ years	Not working	Yes	2-3 partners	31	3	34	10	2021	1462	44473	5	1999	1193	20-24	2	boucle du mouhoun, rural	boucle du mouhoun	catholic	daughter	not at all	less than once a week	less than once a week	modern method	20
34 31 5	BF8	34	1431548	16	34	rural	secondary	richer	no or unsure	big problem	no	never in union	never in union	no	no	no	0	0	Never tested	15-19	Child	No method	Exposed	Never had sex	Not working	Yes	Never had sex	31	5	34	10	2021	1462	44473	8	2005	1268	15-19	2	boucle du mouhoun, rural	boucle du mouhoun	catholic	daughter	not at all	less than once a week	less than once a week	no method	not had sex
34 35 2	BF8	34	1431548	41	34	rural	no education	middle	no or unsure	big problem	no	living with partner	currently in union/living with a man	no	no	yes	1	1	Once	40-49	Wife	No method	Exposed	18-19 years	Not working	No	1 partner	35	2	34	10	2021	1462	44473	5	1980	965	40-44	2	boucle du mouhoun, rural	boucle du mouhoun	protestant	wife	not at all	less than once a week	not at all	no method	18	no education
34 38 2	BF8	34	1431548	42	34	rural	no education	richer	no or unsure	big problem	no	living with partner	currently in union/living with a man	no	no	no	0	0	Never tested	40-49	Wife	No method	Exposed	15-17 years	Not working	No	1 partner	38	2	34	10	2021	1462	44473	7	1979	955	40-44	2	boucle du mouhoun, rural	boucle du mouhoun	muslim	wife	not at all	less than once a week	less than once a week	no method	17	no education
34 38 7	BF8	34	1431548	31	34	rural	no education	richer	no or unsure	big problem	no	living with partner	currently in union/living with a man	no	no	yes	2	2	2-3 times	30-39	Wife	No method	Exposed	18-19 years	Not working	No	1 partner	38	7	34	10	2021	1462	44473	7	1990	1087	30-34	2	boucle du mouhoun, rural	boucle du mouhoun	muslim	wife	not at all	less than once a week	less than once a week	no method	18	no education
34 42 2	BF8	34	1431548	42	34	rural	no education	richer	no or unsure	big problem	no	married	currently in union/living with a man	no	no	no	0	0	Never tested	40-49	Wife	Modern	Exposed	18-19 years	Not working	No	1 partner	42	2	34	10	2021	1462	44473	1	1979	949	40-44	2	boucle du mouhoun, rural	boucle du mouhoun	catholic	wife	not at all	less than once a week	not at all	modern method	18	no education
34 45 2	BF8	34	1431548	44	34	rural	no education	richer	no or unsure	big problem	no	married	currently in union/living with a man	no	no	no	0	0	Never tested	40-49	Wife	No method	Exposed	18-19 years	Not working	No	1 partner	45	2	34	10	2021	1462	44474	1	1977	925	40-44	2	boucle du mouhoun, rural	boucle du mouhoun	catholic	wife	not at all	less than once a week	not at all	no method	18	no education
34 49 2	BF8	34	1431548	42	34	rural	no education	middle	no or unsure	big problem	no	living with partner	currently in union/living with a man	yes	no	yes	2	2	2-3 times	40-49	Wife	No method	Exposed	15-17 years	Agricultural	No	2-3 partners	49	2	34	10	2021	1462	44473	1	1979	949	40-44	2	boucle du mouhoun, rural	boucle du mouhoun	catholic	wife	not at all	less than once a week	less than once a week	no method	16	primary
34 52 2	BF8	34	1431548	26	34	rural	no education	richer	no or unsure	big problem	no	living with partner	currently in union/living with a man	yes	no	yes	2	2	2-3 times	20-29	Wife	No method	Exposed	15-17 years	Agricultural	No	2-3 partners	52	2	34	10	2021	1462	44473	1	1995	1141	25-29	2	boucle du mouhoun, rural	boucle du mouhoun	protestant	wife	not at all	less than once a week	less than once a week	no method	16	primary
34 56 2	BF8	34	1431548	42	34	rural	no education	richer	no or unsure	big problem	no	living with partner	currently in union/living with a man	yes	no	no	0	0	Never tested	40-49	Wife	No method	Exposed	15-17 years	Agricultural	No	2-3 partners	56	2	34	10	2021	1462	44473	1	1979	949	40-44	2	boucle du mouhoun, rural	boucle du mouhoun	catholic	wife	not at all	less than once a week	less than once a week	no method	15	primary
34 56 3	BF8	34	1431548	40	34	rural	no education	richer	no or unsure	big problem	no	living with partner	currently in union/living with a man	yes	no	yes	1	1	Once	40-49	Wife	No method	Exposed	15-17 years	Agricultural	No	2-3 partners	56	3	34	10	2021	1462	44473	1	1981	973	40-44	2	boucle du mouhoun, rural	boucle du mouhoun	catholic	wife	not at all	less than once a week	less than once a week	no method	15	primary
34 56 4	BF8	34	1431548	27	34	rural	no education	richer	no or unsure	big problem	no	living with partner	currently in union/living with a man	yes	no	yes	1	1	Once	20-29	Wife	No method	Exposed	15-17 years	Agricultural	No	2-3 partners	56	4	34	10	2021	1462	44473	1	1994	1129	25-29	2	boucle du mouhoun, rural	boucle du mouhoun	catholic	wife	not at all	less than once a week	less than once a week	no method	15	primary
34 56 5	BF8	34	1431548	17	34	rural	secondary	richer	no or unsure	big problem	no	never in union	never in union	yes	yes	no	0	0	Never tested	15-19	Child	No method	Exposed	15-17 years	Agricultural	Yes	1 partner	56	5	34	10	2021	1462	44473	2	2004	1250	15-19	2	boucle du mouhoun, rural	boucle du mouhoun	catholic	daughter	not at all	less than once a week	less than once a week	no method	17
34 59 2	BF8	34	1431548	28	34	rural	no education	richer	no or unsure	big problem	no	living with partner	currently in union/living with a man	yes	no	yes	2	2	2-3 times	20-29	Wife	No method	Exposed	15-17 years	Agricultural	No	2-3 partners	59	2	34	10	2021	1462	44473	5	1993	1121	25-29	2	boucle du mouhoun, rural	boucle du mouhoun	protestant	wife	not at all	less than once a week	less than once a week	no method	16	primary
34 66 2	BF8	34	1431548	28	34	rural	no education	poorer	yes	big problem	no	married	currently in union/living with a man	yes	no	no	0	0	Never tested	20-29	Wife	No method	Exposed	<15 years	Manual labor	No	1 partner	66	2	34	10	2021	1462	44473	10	1993	1126	25-29	2	boucle du mouhoun, rural	boucle du mouhoun	muslim	wife	not at all	less than once a week	not at all	no method	14	no education
34 77 2	BF8	34	1431548	29	34	rural	no education	poorer	no or unsure	not a big problem	no	married	currently in union/living with a man	yes	no	no	0	0	Never tested	20-29	Wife	Modern	Exposed	18-19 years	Manual labor	No	2-3 partners	77	2	34	10	2021	1462	44473	1	1992	1105	25-29	2	boucle du mouhoun, rural	boucle du mouhoun	muslim	wife	not at all	less than once a week	not at all	modern method	18	no education
34 80 2	BF8	34	1431548	28	34	rural	no education	poorest	no or unsure	big problem	no	married	currently in union/living with a man	yes	no	no	0	0	Never tested	20-29	Wife	No method	Exposed	15-17 years	Manual labor	No	1 partner	80	2	34	10	2021	1462	44473	12	1992	1116	25-29	2	boucle du mouhoun, rural	boucle du mouhoun	muslim	wife	not at all	less than once a week	not at all	no method	17	no education
34 80 7	BF8	34	1431548	32	34	rural	no education	poorest	no or unsure	big problem	no	married	currently in union/living with a man	yes	no	no	0	0	Never tested	30-39	Wife	No method	Exposed	15-17 years	Manual labor	No	1 partner	80	7	34	10	2021	1462	44473	1	1989	1069	30-34	2	boucle du mouhoun, rural	boucle du mouhoun	muslim	wife	not at all	less than once a week	not at all	no method	16	no education
34 87 7	BF8	34	1431548	16	34	rural	primary	richer	no or unsure	not a big problem	no	married	currently in union/living with a man	no	no	no	0	0	Never tested	15-19	Child	No method	Exposed	15-17 years	Not working	Yes	1 partner	87	7	34	10	2021	1462	44473	1	2005	1261	15-19	2	boucle du mouhoun, rural	boucle du mouhoun	muslim	daughter-in-law	not at all	less than once a week	not at all	no method	15	secondary
34 91 2	BF8	34	1431548	35	34	rural	no education	poorest	no or unsure	big problem	no	married	currently in union/living with a man	yes	no	no	0	0	Never tested	30-39	Wife	No method	Non-exposed	15-17 years	Manual labor	No	1 partner	91	2	34	10	2021	1462	44473	1	1986	1033	35-39	2	boucle du mouhoun, rural	boucle du mouhoun	muslim	wife	not at all	not at all	not at all	no method	16	no education
34 91 8	BF8	34	1431548	31	34	rural	no education	poorest	yes	big problem	no	married	currently in union/living with a man	yes	no	no	0	0	Never tested	30-39	Wife	No method	Exposed	20+ years	Manual labor	No	2-3 partners	91	8	34	10	2021	1462	44473	1	1990	1081	30-34	2	boucle du mouhoun, rural	boucle du mouhoun	muslim	wife	not at all	less than once a week	not at all	no method	20	no education
35 4 2	BF8	35	1369423	46	35	rural	secondary	richer	no or unsure	not a big problem	no	married	currently in union/living with a man	yes	yes	yes	5	5	4 or more	40-49	Wife	No method	Exposed	20+ years	White-collar/skilled	No	2-3 partners	4	2	35	9	2021	1461	44465	5	1975	905	45-49	2	boucle du mouhoun, rural	boucle du mouhoun	muslim	wife	not at all	at least once a week	at least once a week	no method	22	no education
35 10 2	BF8	35	1369423	40	35	rural	primary	middle	no or unsure	not a big problem	no	married	currently in union/living with a man	no	yes	yes	2	2	2-3 times	40-49	Wife	Modern	Exposed	20+ years	Not working	No	2-3 partners	10	2	35	9	2021	1461	44465	8	1981	980	40-44	2	boucle du mouhoun, rural	boucle du mouhoun	muslim	wife	not at all	at least once a week	not at all	modern method	24	primary
35 15 2	BF8	35	1369423	42	35	rural	no education	richer	no or unsure	not a big problem	no	married	currently in union/living with a man	no	yes	no	0	0	Never tested	40-49	Wife	No method	Exposed	15-17 years	Not working	No	2-3 partners	15	2	35	9	2021	1461	44464	1	1979	949	40-44	2	boucle du mouhoun, rural	boucle du mouhoun	muslim	wife	not at all	less than once a week	less than once a week	no method	17	no education
35 15 7	BF8	35	1369423	49	35	rural	no education	richer	no or unsure	not a big problem	no	married	currently in union/living with a man	no	no	no	0	0	Never tested	40-49	Wife	No method	Exposed	15-17 years	Not working	No	1 partner	15	7	35	9	2021	1461	44464	1	1972	865	45-49	2	boucle du mouhoun, rural	boucle du mouhoun	muslim	wife	not at all	at least once a week	less than once a week	no method	15	no education
35 15 8	BF8	35	1369423	23	35	rural	no education	richer	no or unsure	not a big problem	no	never in union	never in union	no	no	no	0	0	Never tested	20-29	Child	Modern	Exposed	20+ years	Not working	No	2-3 partners	15	8	35	9	2021	1461	44464	1	1998	1177	20-24	2	boucle du mouhoun, rural	boucle du mouhoun	muslim	daughter	not at all	less than once a week	less than once a week	modern method	20
35 21 2	BF8	35	1369423	40	35	rural	no education	middle	no or unsure	not a big problem	no	married	currently in union/living with a man	no	yes	no	0	0	Never tested	40-49	Wife	No method	Exposed	20+ years	Not working	No	2-3 partners	21	2	35	9	2021	1461	44464	1	1981	973	40-44	2	boucle du mouhoun, rural	boucle du mouhoun	muslim	wife	not at all	at least once a week	less than once a week	no method	26	no education
35 21 5	BF8	35	1369423	42	35	rural	no education	middle	no or unsure	not a big problem	no	married	currently in union/living with a man	no	yes	no	0	0	Never tested	40-49	Wife	No method	Exposed	15-17 years	Not working	No	4 or more	21	5	35	9	2021	1461	44464	1	1979	949	40-44	2	boucle du mouhoun, rural	boucle du mouhoun	muslim	wife	not at all	at least once a week	at least once a week	no method	16	no education
35 21 6	BF8	35	1369423	15	35	rural	primary	middle	no or unsure	not a big problem	no	never in union	never in union	no	yes	no	0	0	Never tested	15-19	Other relat/non-relatives	No method	Exposed	Never had sex	Not working	No	Never had sex	21	6	35	9	2021	1461	44464	3	2006	1275	15-19	2	boucle du mouhoun, rural	boucle du mouhoun	muslim	not related	not at all	at least once a week	at least once a week	no method	not had sex
35 27 2	BF8	35	1369423	24	35	rural	no education	richer	no or unsure	not a big problem	no	never in union	never in union	no	no	no	0	0	Never tested	20-29	Other relat/non-relatives	Modern	Exposed	18-19 years	Not working	Yes	4 or more	27	2	35	9	2021	1461	44465	2	1997	1166	20-24	2	boucle du mouhoun, rural	boucle du mouhoun	muslim	not related	not at all	less than once a week	less than once a week	modern method	19
35 27 3	BF8	35	1369423	15	35	rural	secondary	richer	no or unsure	not a big problem	no	never in union	never in union	no	yes	no	0	0	Never tested	15-19	Child	No method	Exposed	Never had sex	Not working	Yes	Never had sex	27	3	35	9	2021	1461	44465	10	2005	1270	15-19	2	boucle du mouhoun, rural	boucle du mouhoun	muslim	daughter	not at all	less than once a week	not at all	no method	not had sex
35 38 2	BF8	35	1369423	40	35	rural	no education	poorer	no or unsure	not a big problem	no	married	currently in union/living with a man	yes	no	yes	1	1	Once	40-49	Wife	Modern	Exposed	<15 years	Agricultural	No	1 partner	38	2	35	9	2021	1461	44465	1	1981	973	40-44	2	boucle du mouhoun, rural	boucle du mouhoun	muslim	wife	not at all	at least once a week	at least once a week	modern method	14	no education
35 43 2	BF8	35	1369423	28	35	rural	no education	middle	no or unsure	not a big problem	no	married	currently in union/living with a man	yes	yes	yes	4	4	4 or more	20-29	Wife	Modern	Exposed	15-17 years	Agricultural	No	2-3 partners	43	2	35	9	2021	1461	44465	1	1993	1117	25-29	2	boucle du mouhoun, rural	boucle du mouhoun	muslim	wife	not at all	at least once a week	at least once a week	modern method	15	no education
35 49 2	BF8	35	1369423	25	35	rural	no education	middle	no or unsure	not a big problem	no	married	currently in union/living with a man	no	yes	yes	1	1	Once	20-29	Wife	No method	Exposed	20+ years	Not working	No	2-3 partners	49	2	35	9	2021	1461	44465	5	1996	1157	25-29	2	boucle du mouhoun, rural	boucle du mouhoun	muslim	wife	not at all	less than once a week	not at all	no method	22	primary
35 54 2	BF8	35	1369423	22	35	rural	primary	middle	no or unsure	not a big problem	no	married	currently in union/living with a man	no	yes	yes	3	3	2-3 times	20-29	Wife	Modern	Exposed	15-17 years	Not working	Yes	1 partner	54	2	35	9	2021	1461	44464	1	1999	1189	20-24	2	boucle du mouhoun, rural	boucle du mouhoun	muslim	wife	not at all	at least once a week	not at all	modern method	16	no education
35 54 6	BF8	35	1369423	16	35	rural	secondary	middle	no or unsure	not a big problem	no	never in union	never in union	no	yes	no	0	0	Never tested	15-19	Other relat/non-relatives	No method	Exposed	Never had sex	Not working	Yes	Never had sex	54	6	35	9	2021	1461	44465	3	2005	1263	15-19	2	boucle du mouhoun, rural	boucle du mouhoun	muslim	sister	not at all	less than once a week	at least once a week	no method	not had sex
35 65 2	BF8	35	1369423	45	35	rural	no education	middle	no or unsure	not a big problem	no	married	currently in union/living with a man	yes	no	no	0	0	Never tested	40-49	Wife	No method	Exposed	15-17 years	Agricultural	No	1 partner	65	2	35	9	2021	1461	44465	1	1976	913	45-49	2	boucle du mouhoun, rural	boucle du mouhoun	muslim	wife	not at all	at least once a week	less than once a week	no method	17	no education
35 76 2	BF8	35	1369423	28	35	rural	no education	middle	no or unsure	not a big problem	no	married	currently in union/living with a man	yes	yes	yes	4	4	4 or more	20-29	Wife	Modern	Exposed	15-17 years	Agricultural	No	2-3 partners	76	2	35	9	2021	1461	44464	1	1993	1117	25-29	2	boucle du mouhoun, rural	boucle du mouhoun	muslim	wife	not at all	at least once a week	at least once a week	modern method	17	no education
35 82 2	BF8	35	1369423	36	35	rural	no education	richer	no or unsure	not a big problem	no	married	currently in union/living with a man	yes	no	yes	2	2	2-3 times	30-39	Wife	Modern	Exposed	15-17 years	Agricultural	No	4 or more	82	2	35	9	2021	1461	44464	1	1985	1021	35-39	2	boucle du mouhoun, rural	boucle du mouhoun	muslim	wife	not at all	at least once a week	at least once a week	modern method	16	primary
35 82 7	BF8	35	1369423	15	35	rural	no education	richer	no or unsure	not a big problem	no	never in union	never in union	yes	no	no	0	0	Never tested	15-19	Child	No method	Exposed	Never had sex	Agricultural	No	Never had sex	82	7	35	9	2021	1461	44465	1	2006	1273	15-19	2	boucle du mouhoun, rural	boucle du mouhoun	muslim	daughter	not at all	at least once a week	at least once a week	no method	not had sex
35 93 2	BF8	35	1369423	24	35	rural	no education	middle	no or unsure	not a big problem	no	living with partner	currently in union/living with a man	yes	no	yes	2	2	2-3 times	20-29	Wife	No method	Exposed	15-17 years	Agricultural	Yes	2-3 partners	93	2	35	9	2021	1461	44465	1	1997	1165	20-24	2	boucle du mouhoun, rural	boucle du mouhoun	muslim	wife	not at all	less than once a week	less than once a week	no method	15	no education
35 99 2	BF8	35	1369423	48	35	rural	no education	richer	no or unsure	not a big problem	no	living with partner	currently in union/living with a man	yes	no	yes	2	2	2-3 times	40-49	Wife	No method	Exposed	18-19 years	Agricultural	No	2-3 partners	99	2	35	9	2021	1461	44465	1	1973	877	45-49	2	boucle du mouhoun, rural	boucle du mouhoun	muslim	wife	not at all	less than once a week	less than once a week	no method	18	no education
35 99 3	BF8	35	1369423	21	35	rural	secondary	richer	no or unsure	not a big problem	no	never in union	never in union	yes	yes	no	0	0	Never tested	20-29	Child	No method	Exposed	18-19 years	Agricultural	Yes	2-3 partners	99	3	35	9	2021	1461	44465	6	2000	1206	20-24	2	boucle du mouhoun, rural	boucle du mouhoun	muslim	daughter	not at all	less than once a week	less than once a week	no method	19
35 99 5	BF8	35	1369423	15	35	rural	secondary	richer	no or unsure	not a big problem	no	never in union	never in union	yes	yes	no	0	0	Never tested	15-19	Child	No method	Exposed	Never had sex	Agricultural	Yes	Never had sex	99	5	35	9	2021	1461	44465	2	2006	1274	15-19	2	boucle du mouhoun, rural	boucle du mouhoun	muslim	daughter	not at all	less than once a week	less than once a week	no method	not had sex
35 99 10	BF8	35	1369423	15	35	rural	secondary	richer	no or unsure	not a big problem	no	never in union	never in union	yes	yes	no	0	0	Never tested	15-19	Child	No method	Exposed	Never had sex	Agricultural	Yes	Never had sex	99	10	35	9	2021	1461	44465	1	2006	1273	15-19	2	boucle du mouhoun, rural	boucle du mouhoun	muslim	daughter	not at all	less than once a week	less than once a week	no method	not had sex
35 99 14	BF8	35	1369423	15	35	rural	secondary	richer	no or unsure	not a big problem	no	never in union	never in union	yes	yes	no	0	0	Never tested	15-19	Child	No method	Exposed	Never had sex	Agricultural	Yes	Never had sex	99	14	35	9	2021	1461	44465	4	2006	1276	15-19	2	boucle du mouhoun, rural	boucle du mouhoun	muslim	daughter	not at all	less than once a week	less than once a week	no method	not had sex
35 104 3	BF8	35	1369423	19	35	rural	secondary	middle	no or unsure	not a big problem	no	never in union	never in union	yes	yes	no	0	0	Never tested	15-19	Child	No method	Exposed	18-19 years	Agricultural	Yes	1 partner	104	3	35	9	2021	1461	44465	1	2002	1225	15-19	2	boucle du mouhoun, rural	boucle du mouhoun	muslim	daughter	less than once a week	less than once a week	less than once a week	no method	19
35 110 4	BF8	35	1369423	20	35	rural	secondary	richer	no or unsure	not a big problem	no	never in union	never in union	yes	yes	no	0	0	Never tested	20-29	Other relat/non-relatives	No method	Exposed	18-19 years	Agricultural	Yes	1 partner	110	4	35	9	2021	1461	44465	1	2001	1213	20-24	2	boucle du mouhoun, rural	boucle du mouhoun	muslim	sister	not at all	less than once a week	less than once a week	no method	18
35 115 2	BF8	35	1369423	25	35	rural	no education	middle	no or unsure	not a big problem	no	living with partner	currently in union/living with a man	yes	no	yes	2	2	2-3 times	20-29	Wife	No method	Exposed	15-17 years	Agricultural	No	1 partner	115	2	35	9	2021	1461	44464	1	1996	1153	25-29	2	boucle du mouhoun, rural	boucle du mouhoun	muslim	wife	not at all	less than once a week	less than once a week	no method	17	no education
35 121 2	BF8	35	1369423	48	35	rural	no education	poorer	no or unsure	not a big problem	no	living with partner	currently in union/living with a man	yes	no	no	0	0	Never tested	40-49	Wife	No method	Exposed	18-19 years	Agricultural	No	1 partner	121	2	35	9	2021	1461	44464	1	1973	877	45-49	2	boucle du mouhoun, rural	boucle du mouhoun	muslim	wife	not at all	less than once a week	not at all	no method	18	no education
35 121 3	BF8	35	1369423	21	35	rural	secondary	poorer	no or unsure	not a big problem	no	never in union	never in union	no	yes	no	0	0	Never tested	20-29	Child	Modern	Exposed	18-19 years	Not working	Yes	1 partner	121	3	35	9	2021	1461	44464	12	1999	1200	20-24	2	boucle du mouhoun, rural	boucle du mouhoun	muslim	daughter	not at all	at least once a week	less than once a week	modern method	19
35 126 2	BF8	35	1369423	24	35	rural	no education	richer	no or unsure	not a big problem	no	living with partner	currently in union/living with a man	yes	no	yes	2	2	2-3 times	20-29	Wife	No method	Exposed	18-19 years	Agricultural	Yes	1 partner	126	2	35	9	2021	1461	44465	1	1997	1165	20-24	2	boucle du mouhoun, rural	boucle du mouhoun	muslim	wife	not at all	less than once a week	less than once a week	no method	19	no education
35 132 2	BF8	35	1369423	22	35	rural	no education	richer	no or unsure	not a big problem	no	living with partner	currently in union/living with a man	yes	no	yes	2	2	2-3 times	20-29	Wife	Modern	Exposed	15-17 years	White-collar/skilled	Yes	2-3 partners	132	2	35	9	2021	1461	44465	1	1999	1189	20-24	2	boucle du mouhoun, rural	boucle du mouhoun	muslim	wife	not at all	less than once a week	less than once a week	modern method	17	no education
35 137 1	BF8	35	1369423	39	35	rural	no education	richer	no or unsure	not a big problem	no	living with partner	currently in union/living with a man	no	no	no	0	0	Never tested	30-39	Head	No method	Exposed	20+ years	Not working	No	1 partner	137	1	35	9	2021	1461	44465	1	1982	985	35-39	2	boucle du mouhoun, rural	boucle du mouhoun	muslim	head	not at all	less than once a week	less than once a week	no method	21	no education
35 143 2	BF8	35	1369423	47	35	rural	no education	richer	no or unsure	not a big problem	no	living with partner	currently in union/living with a man	yes	no	yes	2	2	2-3 times	40-49	Wife	No method	Exposed	20+ years	Agricultural	No	1 partner	143	2	35	9	2021	1461	44465	1	1974	889	45-49	2	boucle du mouhoun, rural	boucle du mouhoun	muslim	wife	not at all	less than once a week	less than once a week	no method	20	no education
35 143 8	BF8	35	1369423	47	35	rural	no education	richer	no or unsure	not a big problem	no	living with partner	currently in union/living with a man	yes	no	no	0	0	Never tested	40-49	Wife	No method	Exposed	20+ years	Agricultural	No	2-3 partners	143	8	35	9	2021	1461	44465	1	1974	889	45-49	2	boucle du mouhoun, rural	boucle du mouhoun	muslim	wife	not at all	not at all	less than once a week	no method	21	no education
36 5 2	BF8	36	1821357	45	36	rural	no education	middle	no or unsure	big problem	no	living with partner	currently in union/living with a man	yes	no	yes	2	2	2-3 times	40-49	Wife	No method	Exposed	15-17 years	Agricultural	No	2-3 partners	5	2	36	10	2021	1462	44481	1	1976	913	45-49	2	boucle du mouhoun, rural	boucle du mouhoun	muslim	wife	not at all	less than once a week	not at all	no method	17	no education
36 5 3	BF8	36	1821357	15	36	rural	primary	middle	no or unsure	big problem	no	never in union	never in union	yes	yes	no	0	0	Never tested	15-19	Child	No method	Exposed	Never had sex	Agricultural	Yes	Never had sex	5	3	36	10	2021	1462	44481	8	2006	1280	15-19	2	boucle du mouhoun, rural	boucle du mouhoun	muslim	daughter	not at all	less than once a week	not at all	no method	not had sex
36 14 3	BF8	36	1821357	42	36	rural	no education	richer	yes	big problem	no	living with partner	currently in union/living with a man	yes	no	yes	1	1	Once	40-49	Wife	No method	Exposed	15-17 years	Agricultural	No	2-3 partners	14	3	36	10	2021	1462	44482	1	1979	949	40-44	2	boucle du mouhoun, rural	boucle du mouhoun	muslim	wife	not at all	less than once a week	less than once a week	no method	17	no education
36 14 4	BF8	36	1821357	33	36	rural	no education	richer	no or unsure	big problem	no	living with partner	currently in union/living with a man	yes	no	yes	2	2	2-3 times	30-39	Wife	No method	Exposed	15-17 years	Agricultural	No	1 partner	14	4	36	10	2021	1462	44482	1	1988	1057	30-34	2	boucle du mouhoun, rural	boucle du mouhoun	muslim	wife	not at all	less than once a week	less than once a week	no method	16	no education
36 22 2	BF8	36	1821357	46	36	rural	no education	middle	no or unsure	big problem	no	living with partner	currently in union/living with a man	yes	no	yes	1	1	Once	40-49	Wife	No method	Exposed	15-17 years	Agricultural	No	2-3 partners	22	2	36	10	2021	1462	44482	1	1975	901	45-49	2	boucle du mouhoun, rural	boucle du mouhoun	muslim	wife	not at all	less than once a week	less than once a week	no method	17	no education
36 22 3	BF8	36	1821357	43	36	rural	no education	middle	no or unsure	big problem	no	living with partner	currently in union/living with a man	yes	no	yes	1	1	Once	40-49	Wife	No method	Exposed	15-17 years	Agricultural	No	2-3 partners	22	3	36	10	2021	1462	44482	1	1978	937	40-44	2	boucle du mouhoun, rural	boucle du mouhoun	muslim	wife	not at all	less than once a week	less than once a week	no method	17	no education
36 22 5	BF8	36	1821357	15	36	rural	no education	middle	no or unsure	not a big problem	no	never in union	never in union	yes	no	no	0	0	Never tested	15-19	Child	No method	Exposed	Never had sex	Agricultural	No	Never had sex	22	5	36	10	2021	1462	44482	7	2006	1279	15-19	2	boucle du mouhoun, rural	boucle du mouhoun	muslim	daughter	not at all	less than once a week	less than once a week	no method	not had sex
36 22 7	BF8	36	1821357	17	36	rural	no education	middle	no or unsure	big problem	no	never in union	never in union	yes	no	no	0	0	Never tested	15-19	Child	No method	Exposed	15-17 years	Agricultural	Yes	1 partner	22	7	36	10	2021	1462	44482	2	2004	1250	15-19	2	boucle du mouhoun, rural	boucle du mouhoun	muslim	daughter	not at all	less than once a week	less than once a week	no method	17
36 30 5	BF8	36	1821357	17	36	rural	no education	middle	no or unsure	big problem	no	never in union	never in union	yes	no	no	0	0	Never tested	15-19	Child	No method	Exposed	Never had sex	Agricultural	No	Never had sex	30	5	36	10	2021	1462	44481	10	2004	1258	15-19	2	boucle du mouhoun, rural	boucle du mouhoun	muslim	daughter	not at all	less than once a week	not at all	no method	not had sex
36 30 8	BF8	36	1821357	19	36	rural	no education	middle	no or unsure	big problem	no	never in union	never in union	yes	no	no	0	0	Never tested	15-19	Child	No method	Exposed	18-19 years	Agricultural	Yes	1 partner	30	8	36	10	2021	1462	44481	1	2002	1225	15-19	2	boucle du mouhoun, rural	boucle du mouhoun	muslim	daughter	not at all	less than once a week	less than once a week	no method	18
36 38 2	BF8	36	1821357	28	36	rural	no education	middle	no or unsure	big problem	no	living with partner	currently in union/living with a man	yes	no	yes	1	1	Once	20-29	Wife	No method	Exposed	15-17 years	Agricultural	No	2-3 partners	38	2	36	10	2021	1462	44481	1	1993	1117	25-29	2	boucle du mouhoun, rural	boucle du mouhoun	muslim	wife	not at all	less than once a week	not at all	no method	16	no education
36 46 2	BF8	36	1821357	35	36	rural	no education	poorer	yes	big problem	no	living with partner	currently in union/living with a man	yes	no	yes	2	2	2-3 times	30-39	Wife	No method	Exposed	18-19 years	Agricultural	No	1 partner	46	2	36	10	2021	1462	44481	4	1986	1036	35-39	2	boucle du mouhoun, rural	boucle du mouhoun	muslim	wife	not at all	less than once a week	not at all	no method	18	no education
36 46 3	BF8	36	1821357	16	36	rural	no education	poorer	no or unsure	big problem	no	never in union	never in union	yes	no	no	0	0	Never tested	15-19	Child	No method	Non-exposed	Never had sex	Agricultural	No	Never had sex	46	3	36	10	2021	1462	44481	7	2005	1267	15-19	2	boucle du mouhoun, rural	boucle du mouhoun	muslim	daughter	not at all	not at all	not at all	no method	not had sex
36 46 7	BF8	36	1821357	28	36	rural	no education	poorer	no or unsure	big problem	no	living with partner	currently in union/living with a man	no	no	yes	2	2	2-3 times	20-29	Wife	No method	Exposed	15-17 years	Not working	No	1 partner	46	7	36	10	2021	1462	44481	1	1993	1117	25-29	2	boucle du mouhoun, rural	boucle du mouhoun	muslim	wife	not at all	less than once a week	not at all	no method	15	no education
36 62 2	BF8	36	1821357	31	36	rural	no education	poorer	no or unsure	big problem	no	living with partner	currently in union/living with a man	no	no	yes	2	2	2-3 times	30-39	Wife	No method	Exposed	15-17 years	Not working	No	1 partner	62	2	36	10	2021	1462	44481	2	1990	1082	30-34	2	boucle du mouhoun, rural	boucle du mouhoun	muslim	wife	not at all	less than once a week	not at all	no method	17	no education
36 62 9	BF8	36	1821357	26	36	rural	no education	poorer	yes	big problem	no	living with partner	currently in union/living with a man	no	no	yes	3	3	2-3 times	20-29	Wife	No method	Exposed	18-19 years	Not working	No	1 partner	62	9	36	10	2021	1462	44481	7	1995	1147	25-29	2	boucle du mouhoun, rural	boucle du mouhoun	muslim	wife	not at all	less than once a week	not at all	no method	18	no education
36 70 2	BF8	36	1821357	24	36	rural	no education	poorer	no or unsure	big problem	no	living with partner	currently in union/living with a man	no	no	yes	2	2	2-3 times	20-29	Wife	No method	Exposed	15-17 years	Not working	No	1 partner	70	2	36	10	2021	1462	44481	5	1997	1169	20-24	2	boucle du mouhoun, rural	boucle du mouhoun	muslim	wife	not at all	less than once a week	not at all	no method	15	no education
36 70 6	BF8	36	1821357	17	36	rural	no education	poorer	no or unsure	big problem	no	living with partner	currently in union/living with a man	no	no	no	0	0	Never tested	15-19	Wife	No method	Exposed	15-17 years	Not working	No	1 partner	70	6	36	10	2021	1462	44482	6	2004	1254	15-19	2	boucle du mouhoun, rural	boucle du mouhoun	muslim	wife	not at all	less than once a week	not at all	no method	17	no education
36 78 2	BF8	36	1821357	34	36	rural	no education	poorest	no or unsure	big problem	no	living with partner	currently in union/living with a man	yes	no	yes	2	2	2-3 times	30-39	Wife	No method	Exposed	15-17 years	Agricultural	No	2-3 partners	78	2	36	10	2021	1462	44481	1	1987	1045	30-34	2	boucle du mouhoun, rural	boucle du mouhoun	catholic	wife	not at all	less than once a week	not at all	no method	16	no education
36 87 5	BF8	36	1821357	15	36	rural	primary	middle	no or unsure	big problem	no	never in union	never in union	no	yes	no	0	0	Never tested	15-19	Child	No method	Exposed	Never had sex	Not working	No	Never had sex	87	5	36	10	2021	1462	44482	4	2006	1276	15-19	2	boucle du mouhoun, rural	boucle du mouhoun	muslim	daughter	not at all	less than once a week	not at all	no method	not had sex
36 95 2	BF8	36	1821357	37	36	rural	no education	poorest	yes	big problem	no	living with partner	currently in union/living with a man	yes	no	yes	1	1	Once	30-39	Wife	No method	Exposed	15-17 years	Agricultural	No	2-3 partners	95	2	36	10	2021	1462	44481	1	1984	1009	35-39	2	boucle du mouhoun, rural	boucle du mouhoun	muslim	wife	not at all	at least once a week	less than once a week	no method	17	no education
36 103 2	BF8	36	1821357	37	36	rural	no education	poorer	no or unsure	big problem	no	married	currently in union/living with a man	yes	no	no	0	0	Never tested	30-39	Wife	Modern	Exposed	15-17 years	Agricultural	No	2-3 partners	103	2	36	10	2021	1462	44481	3	1984	1011	35-39	2	boucle du mouhoun, rural	boucle du mouhoun	muslim	wife	not at all	at least once a week	less than once a week	modern method	17	no education
36 103 3	BF8	36	1821357	15	36	rural	primary	poorer	no or unsure	big problem	no	never in union	never in union	yes	no	no	0	0	Never tested	15-19	Child	No method	Exposed	Never had sex	Agricultural	No	Never had sex	103	3	36	10	2021	1462	44481	2	2006	1274	15-19	2	boucle du mouhoun, rural	boucle du mouhoun	muslim	daughter	not at all	at least once a week	less than once a week	no method	not had sex
36 111 2	BF8	36	1821357	49	36	rural	no education	middle	no or unsure	big problem	no	married	currently in union/living with a man	no	yes	no	0	0	Never tested	40-49	Wife	No method	Exposed	20+ years	Not working	No	2-3 partners	111	2	36	10	2021	1462	44481	1	1972	865	45-49	2	boucle du mouhoun, rural	boucle du mouhoun	catholic	wife	not at all	less than once a week	not at all	no method	21	no education
36 119 2	BF8	36	1821357	19	36	rural	secondary	middle	no or unsure	big problem	no	married	currently in union/living with a man	no	yes	yes	1	1	Once	15-19	Wife	No method	Exposed	15-17 years	Not working	Yes	1 partner	119	2	36	10	2021	1462	44481	2	2002	1226	15-19	2	boucle du mouhoun, rural	boucle du mouhoun	muslim	wife	not at all	less than once a week	less than once a week	no method	16	no education
36 127 2	BF8	36	1821357	20	36	rural	primary	poorer	no or unsure	big problem	no	married	currently in union/living with a man	no	yes	yes	1	1	Once	20-29	Wife	Modern	Exposed	18-19 years	Not working	Yes	1 partner	127	2	36	10	2021	1462	44482	1	2001	1213	20-24	2	boucle du mouhoun, rural	boucle du mouhoun	muslim	wife	not at all	less than once a week	not at all	modern method	18	no education
36 135 2	BF8	36	1821357	47	36	rural	no education	middle	no or unsure	big problem	no	married	currently in union/living with a man	no	no	yes	2	2	2-3 times	40-49	Wife	No method	Exposed	20+ years	Not working	No	1 partner	135	2	36	10	2021	1462	44481	1	1974	889	45-49	2	boucle du mouhoun, rural	boucle du mouhoun	muslim	wife	not at all	less than once a week	less than once a week	no method	22	no education
36 135 6	BF8	36	1821357	41	36	rural	no education	middle	no or unsure	big problem	no	married	currently in union/living with a man	no	yes	yes	2	2	2-3 times	40-49	Wife	Modern	Exposed	20+ years	Not working	No	1 partner	135	6	36	10	2021	1462	44481	1	1980	961	40-44	2	boucle du mouhoun, rural	boucle du mouhoun	muslim	wife	not at all	less than once a week	less than once a week	modern method	20	no education
36 143 2	BF8	36	1821357	22	36	rural	no education	middle	yes	big problem	no	married	currently in union/living with a man	yes	no	no	0	0	Never tested	20-29	Wife	No method	Exposed	15-17 years	Agricultural	No	2-3 partners	143	2	36	10	2021	1462	44481	4	1999	1192	20-24	2	boucle du mouhoun, rural	boucle du mouhoun	muslim	wife	not at all	at least once a week	less than once a week	no method	15	no education
36 151 2	BF8	36	1821357	28	36	rural	primary	poorer	no or unsure	big problem	no	married	currently in union/living with a man	no	no	yes	2	2	2-3 times	20-29	Wife	Modern	Exposed	18-19 years	Not working	No	2-3 partners	151	2	36	10	2021	1462	44481	1	1993	1117	25-29	2	boucle du mouhoun, rural	boucle du mouhoun	muslim	wife	not at all	less than once a week	not at all	modern method	18	no education
36 160 3	BF8	36	1821357	34	36	rural	no education	poorest	no or unsure	big problem	no	married	currently in union/living with a man	no	no	no	0	0	Never tested	30-39	Child	No method	Exposed	20+ years	Not working	No	2-3 partners	160	3	36	10	2021	1462	44481	1	1987	1045	30-34	2	boucle du mouhoun, rural	boucle du mouhoun	muslim	daughter	not at all	less than once a week	not at all	no method	22	no education
36 168 2	BF8	36	1821357	31	36	rural	no education	richer	no or unsure	big problem	no	married	currently in union/living with a man	no	yes	yes	2	2	2-3 times	30-39	Wife	Modern	Exposed	<15 years	Not working	No	1 partner	168	2	36	10	2021	1462	44481	1	1990	1081	30-34	2	boucle du mouhoun, rural	boucle du mouhoun	muslim	wife	not at all	at least once a week	at least once a week	modern method	14	no education
36 176 3	BF8	36	1821357	25	36	rural	primary	poorest	no or unsure	big problem	no	married	currently in union/living with a man	no	no	no	0	0	Never tested	20-29	Child	No method	Exposed	20+ years	Not working	No	2-3 partners	176	3	36	10	2021	1462	44481	1	1996	1153	25-29	2	boucle du mouhoun, rural	boucle du mouhoun	muslim	daughter-in-law	not at all	less than once a week	not at all	no method	23	no education
36 184 2	BF8	36	1821357	36	36	rural	no education	middle	yes	big problem	no	married	currently in union/living with a man	no	yes	yes	2	2	2-3 times	30-39	Wife	No method	Exposed	20+ years	Not working	No	2-3 partners	184	2	36	10	2021	1462	44481	1	1985	1021	35-39	2	boucle du mouhoun, rural	boucle du mouhoun	muslim	wife	not at all	less than once a week	not at all	no method	20	no education
36 192 2	BF8	36	1821357	43	36	rural	no education	poorest	no or unsure	big problem	no	married	currently in union/living with a man	no	yes	no	0	0	Never tested	40-49	Wife	No method	Exposed	18-19 years	Not working	No	1 partner	192	2	36	10	2021	1462	44482	1	1978	937	40-44	2	boucle du mouhoun, rural	boucle du mouhoun	muslim	wife	not at all	less than once a week	not at all	no method	18	no education
36 200 2	BF8	36	1821357	39	36	rural	no education	richer	no or unsure	big problem	no	married	currently in union/living with a man	no	no	no	0	0	Never tested	30-39	Wife	No method	Exposed	15-17 years	White-collar/skilled	No	1 partner	200	2	36	10	2021	1462	44482	12	1981	984	35-39	2	boucle du mouhoun, rural	boucle du mouhoun	catholic	wife	not at all	less than once a week	less than once a week	no method	16	no education
36 200 7	BF8	36	1821357	37	36	rural	no education	richer	no or unsure	big problem	no	married	currently in union/living with a man	yes	no	yes	3	3	2-3 times	30-39	Wife	Modern	Exposed	15-17 years	Agricultural	No	2-3 partners	200	7	36	10	2021	1462	44482	1	1984	1009	35-39	2	boucle du mouhoun, rural	boucle du mouhoun	muslim	wife	not at all	less than once a week	less than once a week	modern method	17	no education
37 5 6	BF8	37	1689089	15	37	rural	no education	richer	no or unsure	not a big problem	no	never in union	never in union	no	no	no	0	0	Never tested	15-19	Child	No method	Exposed	Never had sex	Not working	No	Never had sex	5	6	37	9	2021	1461	44466	3	2006	1275	15-19	2	boucle du mouhoun, rural	boucle du mouhoun	muslim	daughter	not at all	not at all	less than once a week	no method	not had sex
37 17 2	BF8	37	1689089	26	37	rural	secondary	richer	no or unsure	not a big problem	no	married	currently in union/living with a man	no	yes	yes	1	1	Once	20-29	Wife	Modern	Exposed	20+ years	Not working	No	4 or more	17	2	37	9	2021	1461	44466	3	1995	1143	25-29	2	boucle du mouhoun, rural	boucle du mouhoun	catholic	wife	not at all	at least once a week	at least once a week	modern method	20	no education
37 17 4	BF8	37	1689089	26	37	rural	no education	richer	no or unsure	not a big problem	no	married	currently in union/living with a man	no	yes	no	0	0	Never tested	20-29	Wife	Modern	Exposed	18-19 years	Not working	No	2-3 partners	17	4	37	9	2021	1461	44466	10	1994	1138	25-29	2	boucle du mouhoun, rural	boucle du mouhoun	catholic	wife	not at all	at least once a week	at least once a week	modern method	18	no education
37 28 2	BF8	37	1689089	21	37	rural	secondary	richest	no or unsure	not a big problem	no	married	currently in union/living with a man	no	yes	yes	1	1	Once	20-29	Wife	No method	Exposed	15-17 years	Not working	Yes	2-3 partners	28	2	37	9	2021	1461	44467	4	2000	1204	20-24	2	boucle du mouhoun, rural	boucle du mouhoun	muslim	wife	not at all	at least once a week	at least once a week	no method	16	higher
37 28 4	BF8	37	1689089	33	37	rural	no education	richest	no or unsure	not a big problem	no	no longer living together/separated	formerly in union/living with a man	no	no	yes	2	2	2-3 times	30-39	Other relat/non-relatives	No method	Exposed	15-17 years	Not working	No	4 or more	28	4	37	9	2021	1461	44467	1	1988	1057	30-34	2	boucle du mouhoun, rural	boucle du mouhoun	muslim	sister	not at all	at least once a week	at least once a week	no method	16
37 28 7	BF8	37	1689089	15	37	rural	secondary	richest	no or unsure	not a big problem	no	never in union	never in union	no	yes	no	0	0	Never tested	15-19	Other relat/non-relatives	No method	Exposed	Never had sex	Not working	Yes	Never had sex	28	7	37	9	2021	1461	44467	6	2006	1278	15-19	2	boucle du mouhoun, rural	boucle du mouhoun	muslim	sister	not at all	less than once a week	at least once a week	no method	not had sex
37 39 2	BF8	37	1689089	23	37	rural	secondary	middle	no or unsure	not a big problem	no	married	currently in union/living with a man	yes	yes	yes	2	2	2-3 times	20-29	Wife	Modern	Exposed	15-17 years	Manual labor	Yes	1 partner	39	2	37	9	2021	1461	44467	5	1998	1181	20-24	2	boucle du mouhoun, rural	boucle du mouhoun	muslim	wife	not at all	less than once a week	at least once a week	modern method	15	no education
37 39 5	BF8	37	1689089	17	37	rural	primary	middle	no or unsure	not a big problem	no	married	currently in union/living with a man	no	no	yes	1	1	Once	15-19	Wife	Modern	Exposed	15-17 years	Not working	Yes	1 partner	39	5	37	9	2021	1461	44467	10	2003	1246	15-19	2	boucle du mouhoun, rural	boucle du mouhoun	muslim	wife	not at all	less than once a week	at least once a week	modern method	15	no education
37 50 2	BF8	37	1689089	20	37	rural	secondary	richer	no or unsure	not a big problem	no	married	currently in union/living with a man	no	yes	yes	2	2	2-3 times	20-29	Wife	Modern	Exposed	15-17 years	Not working	Yes	1 partner	50	2	37	9	2021	1461	44467	11	2000	1211	20-24	2	boucle du mouhoun, rural	boucle du mouhoun	catholic	wife	not at all	less than once a week	at least once a week	modern method	16	secondary
37 50 7	BF8	37	1689089	18	37	rural	secondary	richer	no or unsure	not a big problem	no	never in union	never in union	no	yes	no	0	0	Never tested	15-19	Other relat/non-relatives	Modern	Exposed	15-17 years	Not working	Yes	1 partner	50	7	37	9	2021	1461	44467	8	2003	1244	15-19	2	boucle du mouhoun, rural	boucle du mouhoun	catholic	sister	not at all	less than once a week	at least once a week	modern method	17
37 61 2	BF8	37	1689089	15	37	rural	secondary	poorer	no or unsure	not a big problem	no	never in union	never in union	no	yes	no	0	0	Never tested	15-19	Child	No method	Non-exposed	Never had sex	Not working	Yes	Never had sex	61	2	37	9	2021	1461	44467	3	2006	1275	15-19	2	boucle du mouhoun, rural	boucle du mouhoun	catholic	daughter	not at all	not at all	not at all	no method	not had sex
37 61 3	BF8	37	1689089	17	37	rural	secondary	poorer	no or unsure	not a big problem	no	never in union	never in union	no	yes	no	0	0	Never tested	15-19	Child	Modern	Exposed	15-17 years	Not working	Yes	1 partner	61	3	37	9	2021	1461	44467	7	2004	1255	15-19	2	boucle du mouhoun, rural	boucle du mouhoun	muslim	daughter	not at all	less than once a week	less than once a week	modern method	16
37 61 5	BF8	37	1689089	20	37	rural	secondary	poorer	no or unsure	big problem	no	never in union	never in union	yes	yes	no	0	0	Never tested	20-29	Child	Modern	Exposed	18-19 years	Manual labor	Yes	4 or more	61	5	37	9	2021	1461	44467	4	2001	1216	20-24	2	boucle du mouhoun, rural	boucle du mouhoun	muslim	daughter	not at all	less than once a week	less than once a week	modern method	18
37 72 2	BF8	37	1689089	31	37	rural	primary	richer	yes	not a big problem	no	living with partner	currently in union/living with a man	yes	yes	yes	3	3	2-3 times	30-39	Wife	No method	Exposed	15-17 years	White-collar/skilled	No	2-3 partners	72	2	37	9	2021	1461	44467	1	1990	1081	30-34	2	boucle du mouhoun, rural	boucle du mouhoun	muslim	wife	not at all	less than once a week	at least once a week	no method	16	primary
37 83 2	BF8	37	1689089	19	37	rural	secondary	richer	no or unsure	not a big problem	no	living with partner	currently in union/living with a man	yes	no	yes	1	1	Once	15-19	Wife	No method	Exposed	15-17 years	White-collar/skilled	Yes	2-3 partners	83	2	37	9	2021	1461	44467	3	2002	1227	15-19	2	boucle du mouhoun, rural	boucle du mouhoun	muslim	wife	not at all	less than once a week	less than once a week	no method	15	no education
37 94 2	BF8	37	1689089	18	37	rural	primary	richest	no or unsure	not a big problem	no	living with partner	currently in union/living with a man	yes	no	yes	1	1	Once	15-19	Wife	No method	Exposed	15-17 years	White-collar/skilled	Yes	2-3 partners	94	2	37	9	2021	1461	44467	1	2003	1237	15-19	2	boucle du mouhoun, rural	boucle du mouhoun	muslim	wife	not at all	less than once a week	less than once a week	no method	17	secondary
37 105 2	BF8	37	1689089	42	37	rural	primary	poorer	no or unsure	not a big problem	no	living with partner	currently in union/living with a man	yes	no	yes	2	2	2-3 times	40-49	Wife	No method	Exposed	15-17 years	White-collar/skilled	No	2-3 partners	105	2	37	9	2021	1461	44467	1	1979	949	40-44	2	boucle du mouhoun, rural	boucle du mouhoun	muslim	wife	not at all	less than once a week	less than once a week	no method	16	no education
37 117 2	BF8	37	1689089	17	37	rural	primary	richer	no or unsure	not a big problem	no	never in union	never in union	yes	yes	no	0	0	Never tested	15-19	Child	No method	Exposed	15-17 years	White-collar/skilled	Yes	1 partner	117	2	37	9	2021	1461	44467	1	2004	1249	15-19	2	boucle du mouhoun, rural	boucle du mouhoun	muslim	daughter	not at all	less than once a week	less than once a week	no method	17
37 128 2	BF8	37	1689089	32	37	rural	no education	poorest	no or unsure	not a big problem	no	living with partner	currently in union/living with a man	yes	no	yes	3	3	2-3 times	30-39	Wife	Modern	Exposed	15-17 years	White-collar/skilled	No	2-3 partners	128	2	37	9	2021	1461	44466	1	1989	1069	30-34	2	boucle du mouhoun, rural	boucle du mouhoun	muslim	wife	not at all	less than once a week	not at all	modern method	16	primary
37 139 2	BF8	37	1689089	22	37	rural	primary	richest	no or unsure	not a big problem	no	married	currently in union/living with a man	no	yes	yes	1	1	Once	20-29	Wife	Modern	Exposed	15-17 years	Not working	Yes	2-3 partners	139	2	37	9	2021	1461	44467	6	1999	1194	20-24	2	boucle du mouhoun, rural	boucle du mouhoun	muslim	wife	not at all	less than once a week	at least once a week	modern method	17	primary
37 150 2	BF8	37	1689089	47	37	rural	no education	richest	no or unsure	not a big problem	no	living with partner	currently in union/living with a man	yes	no	no	0	0	Never tested	40-49	Wife	No method	Exposed	20+ years	White-collar/skilled	No	1 partner	150	2	37	9	2021	1461	44467	3	1974	891	45-49	2	boucle du mouhoun, rural	boucle du mouhoun	muslim	wife	not at all	less than once a week	at least once a week	no method	20	secondary
37 150 3	BF8	37	1689089	24	37	rural	secondary	richest	no or unsure	not a big problem	no	never in union	never in union	no	yes	no	0	0	Never tested	20-29	Child	Modern	Exposed	18-19 years	Not working	Yes	1 partner	150	3	37	9	2021	1461	44468	2	1997	1166	20-24	2	boucle du mouhoun, rural	boucle du mouhoun	muslim	daughter	not at all	less than once a week	at least once a week	modern method	19
37 150 4	BF8	37	1689089	22	37	rural	secondary	richest	no or unsure	not a big problem	no	never in union	never in union	no	yes	no	0	0	Never tested	20-29	Child	Modern	Exposed	18-19 years	Not working	No	2-3 partners	150	4	37	9	2021	1461	44468	11	1998	1187	20-24	2	boucle du mouhoun, rural	boucle du mouhoun	muslim	daughter	not at all	less than once a week	at least once a week	modern method	18
37 150 7	BF8	37	1689089	15	37	rural	primary	richest	no or unsure	not a big problem	no	never in union	never in union	no	no	no	0	0	Never tested	15-19	Child	No method	Exposed	Never had sex	Not working	Yes	Never had sex	150	7	37	9	2021	1461	44468	1	2006	1273	15-19	2	boucle du mouhoun, rural	boucle du mouhoun	muslim	daughter	not at all	less than once a week	at least once a week	no method	not had sex
37 161 1	BF8	37	1689089	27	37	rural	primary	richest	no or unsure	not a big problem	no	never in union	never in union	yes	yes	yes	1	1	Once	20-29	Head	Modern	Exposed	15-17 years	Manual labor	No	4 or more	161	1	37	9	2021	1461	44467	5	1994	1133	25-29	2	boucle du mouhoun, rural	boucle du mouhoun	muslim	head	not at all	less than once a week	at least once a week	modern method	16
37 172 2	BF8	37	1689089	33	37	rural	no education	richer	no or unsure	not a big problem	no	living with partner	currently in union/living with a man	no	no	yes	3	3	2-3 times	30-39	Wife	Modern	Exposed	20+ years	Not working	No	1 partner	172	2	37	9	2021	1461	44467	1	1988	1057	30-34	2	boucle du mouhoun, rural	boucle du mouhoun	muslim	wife	not at all	at least once a week	less than once a week	modern method	20	no education
37 183 3	BF8	37	1689089	22	37	rural	no education	richer	no or unsure	big problem	no	never in union	never in union	no	no	no	0	0	Never tested	20-29	Child	Modern	Exposed	18-19 years	Not working	Yes	2-3 partners	183	3	37	9	2021	1461	44467	12	1998	1188	20-24	2	boucle du mouhoun, rural	boucle du mouhoun	catholic	daughter	not at all	less than once a week	at least once a week	modern method	18
37 183 4	BF8	37	1689089	19	37	rural	secondary	richer	no or unsure	not a big problem	no	never in union	never in union	no	yes	no	0	0	Never tested	15-19	Child	No method	Exposed	Never had sex	Not working	Yes	Never had sex	183	4	37	9	2021	1461	44467	4	2002	1228	15-19	2	boucle du mouhoun, rural	boucle du mouhoun	catholic	daughter	not at all	less than once a week	at least once a week	no method	not had sex
[truncated: 157,728 more rows]
[truncated: 18 more columns]
